# Supplementary material for: Utilization of NGS technologies to investigate transcriptomic and epigenomic mechanisms in trastuzumab resistance
Source: Sci Rep. 2019 Mar 26;9:5141. doi: 10.1038/s41598-019-41672-6 (PMC6435657; doi:10.1038/s41598-019-41672-6)
Supplement: Supplementary file 2 — Dataset 1 [file 41598_2019_41672_MOESM2_ESM.xlsx]

## Sheet: Title Page
Title: Utilization of NGS technologies to investigate transcriptomic and epigenomic mechanisms in trastuzumab resistance
Authors: Miguel Nava1, Pranabananda Dutta1, Robin Farias-Eisner2, Jaydutt V. Vadgama*1, 2, and Yanyuan Wu*1, 2
Authors’ Affiliations:
1. Division of Cancer Research and Training, Department of Medicine, Charles R. Drew University of Medicine and Science,
2. Jonsson Comprehensive Cancer Center, David Geffen School of Medicine, University of California at Los Angeles, Los Angeles, CA, USA.
Authors’ E-mail address:
MN: miggy@g.ucla.edu
PD: pranabandutta@cdrewu.edu
RF: RFEisner@mednet.ucla.edu
JV: jayvadgama@cdrewu.edu
YW: yanyuanwu@cdrewu.edu
*Corresponding authors: Dr. Yanyuan Wu, Dr. Jaydutt Vadgama. Division of Cancer Research and Training, Charles R. Drew University of Medicine and Science, 1748 East 120th Street, Los Angeles, CA 90059, USA. Tel: 323-563-4853; Fax: 323-563--4859. Email: yanyuanwu@cdrewu.edu; jayvadgama@cdrewu.edu.

## Sheet: DETs
2-fold DETs				2-fole DETs and p-value<0.05
test_id	gene_id	LOG JIMT1/SKBR3		test_id	gene_id	LOG JIMT1/SKBR3
NM_004181	UCHL1	8.24452		NM_004181	UCHL1	8.24452
NM_002444	MSN	7.89216		NM_002444	MSN	7.89216
NM_005627	CD44	7.76476		NM_005627	SGK1	7.71482
NM_001001389	SGK1	7.71482		NM_001001389	CD44	7.65982
NM_002306	CD44	7.65982		NM_002306	LGALS3	7.60553
NM_003118	LGALS3	7.60553		NM_003118	SPARC	7.44145
NM_000424	SPARC	7.44145		NM_000424	KRT5	7.04291
NM_005397	KRT5	7.04291		NM_005397	PODXL	6.74849
NM_012413	PODXL	6.74849		NM_012413	QPCT	6.30298
NM_000210	SERPINE1	6.56798		NM_000210	ITGA6	6.1221
NM_023915	NGFRAP1	6.39949		NM_023915	GPR87	6.11468
NM_014069	NETO2	6.37399		NM_014069	PSORS1C2	6.06384
NM_001233	SOX15	6.35388		NM_001233	CAV2	5.99429
NM_020223	QPCT	6.30298		NM_020223	FAM20C	5.84685
NM_001630	ITGA6	6.1221		NM_001630	ANXA8L2	5.6632
NR_003578	GPR87	6.11468		NR_003578	ZNF702P	5.56743
NM_001104548	PSORS1C2	6.06384		NM_001104548	MIR205HG	5.55798
NM_012396	CAV2	5.99429		NM_012396	PHLDA3	5.5357
NM_016932	FAM20C	5.84685		NM_016932	SIX2	5.49918
NM_002901	ANXA8L2	5.6632		NM_002901	RCN1	5.47562
NM_024829	UGT1A6	5.64831		NM_024829	PLBD1	5.44287
NM_001311	ATG12	5.59935		NM_001311	CRIP1	5.38549
NM_000700	SNAR-E	5.59837		NM_000700	ANXA1	5.28673
NM_001628	ZNF702P	5.56743		NM_001628	AKR1B1	5.27891
NM_006818	MIR205HG	5.55798		NM_006818	MLLT11	5.27808
NM_001002857	PHLDA3	5.5357		NM_001002857	ANXA2	5.22096
NM_014467	SIX2	5.49918		NM_014467	SRPX2	5.16138
NM_014365	TIMP1	5.49908		NM_014365	HSPB8	5.08276
NM_005475	RCN1	5.47562		NM_005475	SH2B3	5.06291
NM_012250	ANXA8L1	5.46708		NM_012250	RRAS2	5.04894
NM_001134439	PLBD1	5.44287		NM_001134439	PHLDB2	5.00674
NM_001206748	ANXA8L1	5.43337		NM_001206748	CAV2	5.00589
NM_004481	CRIP1	5.38549		NM_004481	GALNT2	4.95863
NM_004472	LARP6	5.35347		NM_004472	FOXD1	4.95274
NM_002638	SERPINE1	5.2945		NM_002638	PI3	4.94165
NM_002116_4	ANXA1	5.28673		NM_002116_4	HLA-A	4.92604
NM_003798	AKR1B1	5.27891		NM_003798	CTNNAL1	4.90579
NM_001105214	MLLT11	5.27808		NM_001105214	ASH2L	4.89538
NM_030775	CD44	5.278		NM_030775	WNT5B	4.8882
NM_001986	ANXA2	5.22096		NM_001986	ETV4	4.88611
NM_001205272	SRPX2	5.16138		NM_001205272	KRBOX1	4.84053
NM_001945	HSPB8	5.08276		NM_001945	HBEGF	4.76462
NM_021623	SH2B3	5.06291		NM_021623	PLEKHA2	4.6796
NM_001172897	RRAS2	5.04894		NM_001172897	CAV1	4.67138
NM_014344	PHLDB2	5.00674		NM_014344	FJX1	4.66757
NM_002117_6	CAV2	5.00589		NM_002117_6	HLA-C	4.6224
NM_002203	GALNT2	4.95863		NM_002203	ITGA2	4.60927
NM_005110	FOXD1	4.95274		NM_005110	GFPT2	4.59074
NM_006437	BAG4	4.94921		NM_006437	PARP4	4.52592
NM_001958	TM2D2	4.94673		NM_001958	EEF1A2	4.52244
NM_145058	PI3	4.94165		NM_145058	RILPL2	4.49502
NM_002318	LAMB3	4.92962		NM_002318	LOXL2	4.4757
NM_053024	HLA-A	4.92604		NM_053024	PFN2	4.47485
NR_015379	CTNNAL1	4.90579		NR_015379	UCA1	4.4513
NM_005101	ASH2L	4.89538		NM_005101	ISG15	4.42772
NM_000436	WNT5B	4.8882		NM_000436	OXCT1	4.41048
NM_012232	ETV4	4.88611		NM_012232	PTRF	4.40163
NM_002038	RASSF3	4.86869		NM_002038	IFI6	4.37189
NM_000512	KRBOX1	4.84053		NM_000512	GALNS	4.36895
NM_138768	HBEGF	4.76462		NM_138768	MYEOV	4.36854
NR_024377	PQBP1	4.74948		NR_024377	FER1L4	4.36663
NM_006290	PLEKHA2	4.6796		NM_006290	TNFAIP3	4.35505
NM_018147	CAV1	4.67138		NM_018147	FAIM	4.32559
NM_002245	FJX1	4.66757		NM_002245	KCNK1	4.31582
NM_015221	AIFM2	4.6422		NM_015221	DNMBP	4.31418
NM_023927	HLA-C	4.6224		NM_023927	GRAMD3	4.30619
NM_001321	ITGA2	4.60927		NM_001321	CSRP2	4.29977
NM_007350	GFPT2	4.59074		NM_007350	PHLDA1	4.29373
NM_033512	PARP4	4.52592		NM_033512	TSPYL5	4.27565
NM_002205	EEF1A2	4.52244		NM_002205	ITGA5	4.27237
NM_002658	RILPL2	4.49502		NM_002658	PLAU	4.27118
NM_004827	LOXL2	4.4757		NM_004827	ABCG2	4.25879
NM_001033032	PFN2	4.47485		NM_001033032	FAIM	4.24137
NM_138396	UCA1	4.4513		NM_138396	2018-03-09	4.21563
NM_001172896	ISG15	4.42772		NM_001172896	CAV1	4.16898
NM_004335	PHF10	4.42313		NM_004335	BST2	4.15947
NM_021149	OXCT1	4.41048		NM_021149	COTL1	4.15461
NM_006869	PTRF	4.40163		NM_006869	ADAP1	4.15235
NM_178820	IFI6	4.37189		NM_178820	FBXO27	4.14808
NM_015150	GALNS	4.36895		NM_015150	RFTN1	4.12815
NM_019034	MYEOV	4.36854		NM_019034	RHOF	4.09934
NM_024792	FER1L4	4.36663		NM_024792	FAM57A	4.08968
NM_015283	TNFAIP3	4.35505		NM_015283	DPY19L1	4.0788
NM_013373	NME7	4.32942		NM_013373	ZDHHC8	4.0638
NM_031940	FAIM	4.32559		NM_031940	TM2D2	4.01729
NM_002256	KCNK1	4.31582		NM_002256	KISS1	4.01621
NM_004090	DNMBP	4.31418		NM_004090	DUSP3	4.01499
NM_003652	GRAMD3	4.30619		NM_003652	CPZ	4.0074
NM_002391	CSRP2	4.29977		NM_002391	MDK	3.99845
NM_153025	PHLDA1	4.29373		NM_153025	C16orf55	3.98616
NM_015714	TSPYL5	4.27565		NM_015714	G0S2	3.98213
NM_001135148	ITGA5	4.27237		NM_001135148	SLC39A8	3.97536
NM_002254	PLAU	4.27118		NM_002254	KIF3C	3.97402
NM_001077181	ABCG2	4.25879		NM_001077181	CDC14B	3.96524
NM_031476	SNAR-C3	4.24466		NM_031476	CRISPLD2	3.9595
NM_178537	GATA3	4.24157		NM_178537	B4GALNT4	3.95437
NM_003364	FAIM	4.24137		NM_003364	UPP1	3.94947
NM_002800_3	MTERFD3	4.2405		NM_002800_3	PSMB9	3.94442
NM_001048265	SPTLC1	4.22303		NM_001048265	C9orf116	3.93699
NM_001008397	2017-03-09	4.21563		NM_001008397	GPX8	3.92414
NM_138809	C17orf76-AS1	4.21537		NM_138809	CMBL	3.9041
NM_002204	SNORD60	4.18895		NM_002204	ITGA3	3.90143
NM_003088	PDCD6IP	4.17014		NM_003088	FSCN1	3.87469
NM_005978	CAV1	4.16898		NM_005978	S100A2	3.85995
NM_014945	BST2	4.15947		NM_014945	ABLIM3	3.80899
NM_016249	COTL1	4.15461		NM_016249	MAGEC2	3.8034
NM_024967	ADAP1	4.15235		NM_024967	ZNF556	3.7835
NM_001082576	FBXO27	4.14808		NM_001082576	RBFOX2	3.76565
NM_001137548_2	UXS1	4.13447		NM_001137548_2	FAM25C	3.76054
NM_001164232	RFTN1	4.12815		NM_001164232	DDHD2	3.74421
NM_001039492	NFAT5	4.12543		NM_001039492	FHL2	3.71507
NM_001137549_1	RHOF	4.09934		NM_001137549_1	FAM25G	3.69795
NM_007005	FAM57A	4.08968		NM_007005	TLE4	3.68389
NM_147161	SRP19	4.07943		NM_147161	ACOT11	3.67926
NM_017554	DPY19L1	4.0788		NM_017554	PARP14	3.66363
NM_001039999	ZDHHC8	4.0638		NM_001039999	FAM83G	3.64959
NM_001130040	PACSIN3	4.05914		NM_001130040	SHC1	3.64206
NM_001199837	TCEAL8	4.05044		NM_001199837	SNX10	3.63462
NM_199511	DEF8	4.03173		NM_199511	CCDC80	3.61983
NM_014226	PPARG	4.02718		NM_014226	MOK	3.61173
NM_003714	API5	4.01954		NM_003714	STC2	3.61008
NM_001137548	TM2D2	4.01729		NM_001137548	FAM25C	3.60625
NM_001323	KISS1	4.01621		NM_001323	CST6	3.56854
NM_031297	DUSP3	4.01499		NM_031297	RNF208	3.53635
NM_001018003	CPZ	4.0074		NM_001018003	SORBS3	3.53427
NM_153034	MDK	3.99845		NM_153034	ZNF488	3.52861
NM_024871	CLCF1	3.98638		NM_024871	MAP6D1	3.52438
NM_032336	C16orf55	3.98616		NM_032336	GINS4	3.5119
NM_003097	G0S2	3.98213		NM_003097	SNRPN	3.51154
NM_006097	SLC39A8	3.97536		NM_006097	MYL9	3.51124
NM_002628	KIF3C	3.97402		NM_002628	PFN2	3.50462
NM_021109	BZW1	3.9701		NM_021109	TMSB4X	3.50123
NM_002305	CDC14B	3.96524		NM_002305	LGALS1	3.49979
NM_006622	CRISPLD2	3.9595		NM_006622	PLK2	3.49809
NM_032788	B4GALNT4	3.95437		NM_032788	ZNF514	3.49051
NM_005514	UPP1	3.94947		NM_005514	HLA-B	3.48168
NR_002599	PSMB9	3.94442		NR_002599	SNHG6	3.46679
NM_000146	BCKDHA	3.94327		NM_000146	FTL	3.45971
NM_052920	CALD1	3.93732		NM_052920	KLHL29	3.44296
NM_181578	C9orf116	3.93699		NM_181578	RFC5	3.44184
NM_032307	SNORA43	3.9307		NM_032307	C9orf64	3.43658
NM_153213	BCAR1	3.92828		NM_153213	ARHGEF19	3.43487
NM_001009936	GPX8	3.92414		NM_001009936	PHF19	3.42013
NM_001113547	DPH3P1	3.92318		NM_001113547	LIMA1	3.42003
NM_018719	KDELR3	3.91811		NM_018719	CDCA7L	3.41491
NM_006129	PKM2	3.91101		NM_006129	BMP1	3.40081
NM_015288	CMBL	3.9041		NM_015288	PHF15	3.39724
NM_024620	ITGA3	3.90143		NM_024620	ZNF329	3.39087
NM_032140	COPE	3.88827		NM_032140	C16orf48	3.38886
NM_020799	FSCN1	3.87469		NM_020799	STAMBPL1	3.36348
NM_018181	CCT6A	3.86809		NM_018181	ZNF532	3.35508
NM_030971	S100A2	3.85995		NM_030971	SFXN3	3.35075
NM_018956	FBXO31	3.84073		NM_018956	C9orf9	3.34894
NM_001005242	PAK1	3.83621		NM_001005242	PKP2	3.3457
NM_007085	BCYRN1	3.83369		NM_007085	FSTL1	3.34368
NR_001446	FAM65A	3.82669		NR_001446	ANXA2P3	3.33814
NM_152344	NPM1	3.80938		NM_152344	LSM12	3.32989
NM_020390	ABLIM3	3.80899		NM_020390	EIF5A2	3.31687
NM_001684	MAGEC2	3.8034		NM_001684	ATP2B4	3.30994
NM_003051	ZNF556	3.7835		NM_003051	SLC16A1	3.30725
NM_032926	EHMT2	3.77915		NM_032926	TCEAL3	3.3044
NM_058216	RBFOX2	3.76565		NM_058216	RAD51C	3.30033
NR_003573	FAM25C	3.76054		NR_003573	ANXA2P2	3.28286
NM_001284	ZFAND1	3.76003		NM_001284	AP3S1	3.2796
NM_032189	DDHD2	3.74421		NM_032189	ATP11A	3.27792
NM_002037	TMEM44	3.73873		NM_002037	FYN	3.27161
NM_018306	FMR1	3.73178		NM_018306	TMEM40	3.2664
NM_024491	FHL2	3.71507		NM_024491	CEP70	3.25113
NM_032348	FAM25G	3.69795		NM_032348	MXRA8	3.2488
NM_006086	DGAT2	3.68716		NM_006086	TUBB3	3.24513
NM_021105	TLE4	3.68389		NM_021105	PLSCR1	3.23755
NM_007175	ACOT11	3.67926		NM_007175	ERLIN2	3.2317
NM_033515	PARP14	3.66363		NM_033515	ARHGAP18	3.22917
NM_005371	HNRNPA1P10	3.65733		NM_005371	METTL1	3.22911
NM_003022	FAM109A	3.65671		NM_003022	SH3BGRL	3.22464
NM_006410	SPHK1	3.65349		NM_006410	HTATIP2	3.22044
NM_212559	FAM83G	3.64959		NM_212559	XKRX	3.21826
NM_002872	SHC1	3.64206		NM_002872	RAC2	3.21822
NM_003659	SNX10	3.63462		NM_003659	AGPS	3.21201
NM_001243186	UXS1	3.63106		NM_001243186	PIM1	3.20831
NM_001256139	CCDC80	3.61983		NM_001256139	CAPG	3.20452
NM_006528	MOK	3.61173		NM_006528	TFPI2	3.20242
NM_144949	TSFM	3.61099		NM_144949	SOCS5	3.18669
NM_007207	STC2	3.61008		NM_007207	DUSP10	3.17233
NM_014325	METTL23	3.60689		NM_014325	CORO1C	3.15844
NM_004674	FAM25C	3.60625		NM_004674	ASH2L	3.14946
NM_004093	MAPK9	3.59858		NM_004093	EFNB2	3.14499
NM_001657	JPH2	3.59346		NM_001657	AREG	3.1225
NM_001243756	PLCG1	3.57841		NM_001243756	PXN	3.11771
NM_001013442	CST6	3.56854		NM_001013442	EPGN	3.11038
NM_015214	LDHA	3.54924		NM_015214	DDHD2	3.10822
NM_000075	RNF208	3.53635		NM_000075	CDK4	3.10682
NR_027238	SORBS3	3.53427		NR_027238	LOC654342	3.1057
NM_153047	GLIPR1	3.5328		NM_153047	FYN	3.10376
NM_016373	ZNF488	3.52861		NM_016373	WWOX	3.10114
NM_207006	RBM39	3.52837		NM_207006	FAM83A	3.09199
NM_144682	MAP6D1	3.52438		NM_144682	SLFN13	3.08511
NM_012081	LOC100294145	3.52174		NM_012081	ELL2	3.0844
NM_002081	GINS4	3.5119		NM_002081	GPC1	3.07783
NM_032899	SNRPN	3.51154		NM_032899	FAM83A	3.06719
NM_201566	MYL9	3.51124		NM_201566	SLC16A13	3.0657
NM_001146322	PFN2	3.50462		NM_001146322	GRAMD3	3.0645
NM_007129	TMSB4X	3.50123		NM_007129	ZIC2	3.05478
NM_001069	LGALS1	3.49979		NM_001069	TUBB2A	3.04847
NM_017778	PLK2	3.49809		NM_017778	WHSC1L1	3.04556
NM_001146340	FBXO44	3.49719		NM_001146340	NKX1-2	3.04511
NM_019012	NUP62CL	3.49125		NM_019012	PLEKHA5	3.01238
NM_001102559	ZNF514	3.49051		NM_001102559	PPAPDC1B	3.00754
NM_002859	NEIL2	3.48976		NM_002859	PXN	2.99971
NM_001190349	HLA-B	3.48168		NM_001190349	DMKN	2.99611
NM_002587	SNHG6	3.46679		NM_002587	PCDH1	2.9891
NM_024779	FTL	3.45971		NM_024779	PIP4K2C	2.98535
NM_153634	C12orf65	3.44933		NM_153634	CPNE8	2.9833
NM_153263	KLHL29	3.44296		NM_153263	ZNF549	2.97886
NM_015942	RFC5	3.44184		NM_015942	MTERFD1	2.97506
NM_003979	C9orf64	3.43658		NM_003979	GPRC5A	2.97403
NM_001101338	ARHGEF19	3.43487		NM_001101338	ZNF883	2.97057
NM_014673	PHF19	3.42013		NM_014673	TTC35	2.9594
NR_003227	LIMA1	3.42003		NR_003227	AFG3L1P	2.95396
NM_020433	SCP2	3.415		NM_020433	JPH2	2.94326
NM_001466	CDCA7L	3.41491		NM_001466	FZD2	2.94022
NM_023016	KIFC3	3.41221		NM_023016	SOWAHC	2.93942
NR_024458	AFAP1L2	3.40998		NR_024458	TPT1-AS1	2.93372
NM_018365	BMP1	3.40081		NM_018365	MNS1	2.92057
NM_002969	PHF15	3.39724		NM_002969	MAPK12	2.91463
NM_006927	ZNF329	3.39087		NM_006927	ST3GAL2	2.91354
NM_001145205	C16orf48	3.38886		NM_001145205	SHISA9	2.90877
NM_001242948	PPARG	3.37013		NM_001242948	EPDR1	2.89442
NM_007198	STAMBPL1	3.36348		NM_007198	PROSC	2.89373
NM_012223	ZNF532	3.35508		NM_012223	MYO1B	2.8889
NM_024832	TCTN1	3.35112		NM_024832	RIN3	2.88652
NM_001174152	SFXN3	3.35075		NM_001174152	RABEPK	2.88621
NM_014631	NR1H3	3.3497		NM_014631	SH3PXD2A	2.88533
NM_033140	C9orf9	3.34894		NM_033140	CALD1	2.88391
NM_018284	PKP2	3.3457		NM_018284	GBP3	2.88144
NM_032515	FSTL1	3.34368		NM_032515	BOK	2.88111
NM_030926	P2RX5	3.34324		NM_030926	ITM2C	2.88029
NM_001146019	ADRM1	3.34126		NM_001146019	TJAP1	2.87948
NM_004483	COL9A3	3.33855		NM_004483	GCSH	2.87751
NM_001001479	ANXA2P3	3.33814		NM_001001479	SLC35E4	2.87709
NM_030771	TMEM48	3.33103		NM_030771	CCDC34	2.87198
NM_000584	LSM12	3.32989		NM_000584	IL8	2.8657
NM_024725	FXYD5	3.31908		NM_024725	CCDC82	2.86219
NR_001434_7	EIF5A2	3.31687		NR_001434_7	HLA-H	2.85252
NM_033208	BEX4	3.31575		NM_033208	TIGD7	2.84385
NM_000097	ATP2B4	3.30994		NM_000097	CPOX	2.84314
NM_001142386	SLC16A1	3.30725		NM_001142386	PDK3	2.84102
NM_001657_1	TCEAL3	3.3044		NM_001657_1	AREG	2.8365
NM_005451	PDK2	3.30096		NM_005451	PDLIM7	2.83598
NM_181837	RAD51C	3.30033		NM_181837	ORC3	2.82945
NM_022842	MIR614	3.29722		NM_022842	CDCP1	2.82442
NM_005845	ANXA2P2	3.28286		NM_005845	ABCC4	2.82438
NM_000757	AP3S1	3.2796		NM_000757	CSF1	2.82305
NM_014754	C8orf40	3.27804		NM_014754	PTDSS1	2.81807
NM_024298	ATP11A	3.27792		NM_024298	MBOAT7	2.81604
NM_001254736	AP3S2	3.27612		NM_001254736	OBFC2A	2.81495
NM_130900	FYN	3.27161		NM_130900	RAET1L	2.81458
NM_004324	TMEM40	3.2664		NM_004324	BAX	2.81049
NM_178012	FZD6	3.26501		NM_178012	TUBB2B	2.79948
NM_019032	MAGED1	3.25258		NM_019032	ADAMTSL4	2.79905
NM_014480	FRS2	3.25148		NM_014480	ZNF544	2.79827
NM_001145199	CEP70	3.25113		NM_001145199	C12orf75	2.79717
NM_001846	MXRA8	3.2488		NM_001846	COL4A2	2.79368
NM_031218	TUBB3	3.24513		NM_031218	ZNF93	2.79337
NM_001002266	RNF34	3.2418		NM_001002266	2018-03-08	2.78553
NM_020453	PLSCR1	3.23755		NM_020453	ATP10D	2.78133
NM_013233	LOC100506686	3.23467		NM_013233	STK39	2.7812
NM_003302	ERLIN2	3.2317		NM_003302	TRIP6	2.77738
NM_007067	ARHGAP18	3.22917		NM_007067	KAT7	2.7696
NM_016354	METTL1	3.22911		NM_016354	SLCO4A1	2.76814
NR_038279	SH3BGRL	3.22464		NR_038279	LOC100506930	2.76748
NM_018083	HTATIP2	3.22044		NM_018083	ZNF358	2.75975
NM_003955	XKRX	3.21826		NM_003955	SOCS3	2.75063
NR_024539	RAC2	3.21822		NR_024539	POPDC3	2.74802
NM_021724	AGPS	3.21201		NM_021724	NR1D1	2.74767
NM_033276	HPCAL1	3.21109		NM_033276	XRCC6BP1	2.73864
NM_001077654	WRAP53	3.21025		NM_001077654	TNFAIP8	2.72721
NM_001256662	PIM1	3.20831		NM_001256662	TEAD2	2.72638
NM_022739	CAPG	3.20452		NM_022739	SMURF2	2.72266
NM_175884	SNORA56	3.20431		NM_175884	CCDC71L	2.71946
NM_145037	TFPI2	3.20242		NM_145037	FAM55C	2.71922
NM_001627	SOCS5	3.18669		NM_001627	ALCAM	2.71661
NM_018381	LAMA3	3.1831		NM_018381	C19orf66	2.71493
NM_006142	ANXA2P1	3.18247		NM_006142	SFN	2.71104
NM_014143	AK3	3.17963		NM_014143	CD274	2.71044
NM_024954	YPEL5	3.17484		NM_024954	UBTD1	2.70335
NM_001177693	DUSP10	3.17233		NM_001177693	RGNEF	2.70053
NM_002194	SPATS2L	3.16827		NM_002194	INPP1	2.69937
NM_002686	CORO1C	3.15844		NM_002686	PNMT	2.69796
NM_001177651	ASH2L	3.14946		NM_001177651	SLC9A6	2.69719
NM_173468	EFNB2	3.14499		NM_173468	MOB1B	2.69367
NM_032487	SCARNA22	3.13586		NM_032487	ARPM1	2.68621
NR_015360	NME7	3.12338		NR_015360	FLJ33630	2.68463
NM_016095	MIR1307	3.12336		NM_016095	GINS2	2.68057
NM_000853	AREG	3.1225		NM_000853	GSTT1	2.67808
NM_001130716	PXN	3.11771		NM_001130716	PLAC8	2.67605
NM_133646	EPGN	3.11038		NM_133646	ZAK	2.67398
NM_002845	DDHD2	3.10822		NM_002845	PTPRM	2.66962
NM_014452	CDK4	3.10682		NM_014452	TNFRSF21	2.66882
NM_002690	LOC654342	3.1057		NM_002690	POLB	2.66717
NM_001039467	HPS5	3.10469		NM_001039467	RGS19	2.66366
NM_004039	FYN	3.10376		NM_004039	ANXA2	2.66366
NM_006602	WWOX	3.10114		NM_006602	TCFL5	2.66107
NM_080805	FAM83A	3.09199		NM_080805	COL13A1	2.65692
NM_006044	SLFN13	3.08511		NM_006044	HDAC6	2.6512
NM_001013841	ELL2	3.0844		NM_001013841	STAP2	2.63717
NM_025250	TRPM2	3.08267		NM_025250	TTYH3	2.63694
NM_001456	PCGF6	3.0825		NM_001456	FLNA	2.63392
NM_019086	GPC1	3.07783		NM_019086	VSIG10	2.63275
NM_001985	RPP21	3.07161		NM_001985	ETFB	2.63066
NM_022774	SNORD33	3.0683		NM_022774	DEM1	2.62581
NM_024789	FAM83A	3.06719		NM_024789	TMEM180	2.62414
NM_001080	SLC16A13	3.0657		NM_001080	ALDH5A1	2.62362
NM_012288	GRAMD3	3.0645		NM_012288	TRAM2	2.62259
NM_001444	ZIC2	3.05478		NM_001444	FABP5	2.62094
NR_015427	ISCU	3.05202		NR_015427	LINC00094	2.61937
NM_001017956	TUBB2A	3.04847		NM_001017956	OS9	2.60413
NM_001481	WHSC1L1	3.04556		NM_001481	GAS8	2.60405
NM_004568	NKX1-2	3.04511		NM_004568	SERPINB6	2.60039
NR_034076	NDUFS2	3.04474		NR_034076	LOC100499177	2.59698
NM_001143960	PRKACA	3.04359		NM_001143960	C2orf74	2.59588
NM_001128591	RFC1	3.03713		NM_001128591	PSMG4	2.59504
NM_198580	MGAT1	3.02798		NM_198580	SLC27A1	2.59472
NM_000692	PLEKHA5	3.01238		NM_000692	ALDH1B1	2.59384
NM_004311	LOC100505687	3.01078		NM_004311	ARL3	2.59322
NM_023034	PPAPDC1B	3.00754		NM_023034	WHSC1L1	2.58797
NM_033274	PXN	2.99971		NM_033274	ADAM19	2.58214
NM_012317	COQ10A	2.99712		NM_012317	LDOC1	2.57384
NM_016125	DMKN	2.99611		NM_016125	RNFT1	2.56867
NM_020185	PCDH1	2.9891		NM_020185	DUSP22	2.56602
NM_017691	SPAG9	2.98722		NM_017691	LRRC49	2.56297
NM_138370	RRAS2	2.98661		NM_138370	PKDCC	2.56237
NM_004707	PIP4K2C	2.98535		NM_004707	ATG12	2.55656
NM_175874	CPNE8	2.9833		NM_175874	C12orf60	2.55594
NM_020890	ZNF549	2.97886		NM_020890	KIAA1524	2.5535
NM_002053	ELF4	2.97737		NM_002053	GBP1	2.55096
NM_018425	OBFC2A	2.97686		NM_018425	PI4K2A	2.54073
NM_018310	MTERFD1	2.97506		NM_018310	BRF2	2.53817
NM_138736	GPRC5A	2.97403		NM_138736	GNAO1	2.53812
NM_012090	ZNF883	2.97057		NM_012090	MACF1	2.53732
NR_038835	PPAPDC1B	2.96746		NR_038835	LOC645249	2.5265
NM_015918	TTC35	2.9594		NM_015918	POP5	2.52104
NM_001005731	CPNE1	2.95565		NM_001005731	ITGB4	2.5205
NM_145899	LOC645166	2.95531		NM_145899	HMGA1	2.51941
NM_005836	AFG3L1P	2.95396		NM_005836	HRSP12	2.51795
NM_019903	PEPD	2.94555		NM_019903	ADD3	2.51148
NM_020931	HPS5	2.94411		NM_020931	KIAA1586	2.50717
NM_153687	JPH2	2.94326		NM_153687	IKBIP	2.50472
NM_001105248	FZD2	2.94022		NM_001105248	TMC5	2.50279
NM_014600	SOWAHC	2.93942		NM_014600	EHD3	2.49917
NM_080927	TPT1-AS1	2.93372		NM_080927	DCBLD2	2.49903
NM_152553	MNS1	2.92057		NM_152553	RNF217	2.49594
NM_018984	SNORD87	2.91778		NM_018984	SSH1	2.48944
NM_015433	PPP2R1B	2.91518		NM_015433	METTL21B	2.489
NM_001136051	ARAF	2.91489		NM_001136051	LRIG3	2.48878
NM_001124767	TAGLN	2.91465		NM_001124767	C3orf78	2.48698
NM_144973	MAPK12	2.91463		NM_144973	DENND5B	2.48398
NM_004289	ST3GAL2	2.91354		NM_004289	NFE2L3	2.47104
NM_001136562	SHISA9	2.90877		NM_001136562	AKAP2	2.47016
NM_145294	LTBP3	2.90599		NM_145294	WDR90	2.46896
NM_001172624	GRAMD1A	2.9059		NM_001172624	NEO1	2.46876
NM_006803	HTATIP2	2.905		NM_006803	AP3M2	2.46869
NM_152330	SNX10	2.90017		NM_152330	FRMD6	2.4643
NM_020394	C1orf151-NBL1	2.89658		NM_020394	ZNF695	2.4626
NM_001110556	NCEH1	2.89497		NM_001110556	FLNA	2.45686
NM_017864	EPDR1	2.89442		NM_017864	INTS8	2.45671
NR_004854	PROSC	2.89373		NR_004854	AMN1	2.45148
NM_024519	MYO1B	2.8889		NM_024519	FAM65A	2.44668
NM_004720	HMGA1	2.88835		NM_004720	LPAR2	2.44574
NM_001030018	RIN3	2.88652		NM_001030018	APRT	2.44189
NM_016209	RABEPK	2.88621		NM_016209	TRAPPC2L	2.44078
NM_018405	RNF166	2.88578		NM_018405	C17orf79	2.43542
NM_004651	BIRC5	2.88547		NM_004651	USP11	2.43386
NM_173832	SH3PXD2A	2.88533		NM_173832	ZFP41	2.43305
NM_022059	ASPH	2.88417		NM_022059	CXCL16	2.43071
NR_003562	CALD1	2.88391		NR_003562	MPP3	2.42939
NM_001085375	GBP3	2.88144		NM_001085375	C1orf226	2.42843
NM_014283	BOK	2.88111		NM_014283	C1orf9	2.42716
NR_033245	ITM2C	2.88029		NR_033245	LOC641746	2.42061
NM_004368	TJAP1	2.87948		NM_004368	CNN2	2.41621
NM_001568	LDHA	2.87877		NM_001568	EIF3E	2.41245
NM_006000	FHL3	2.87756		NM_006000	TUBA4A	2.41028
NM_138435	GCSH	2.87751		NM_138435	FAM83F	2.40854
NM_018169	SLC35E4	2.87709		NM_018169	C12orf35	2.40138
NM_003395	CCDC34	2.87198		NM_003395	WNT9A	2.40124
NM_206963	BBX	2.87036		NM_206963	RARRES1	2.39321
NM_005833	TTC39C	2.86883		NM_005833	RABEPK	2.39294
NM_015191	HN1	2.86846		NM_015191	SIK2	2.38819
NM_001033719	ASAP3	2.86597		NM_001033719	ZNF404	2.38723
NM_003916	IL8	2.8657		NM_003916	AP1S2	2.38428
NM_030928	MIR570	2.86566		NM_030928	CDT1	2.38283
NM_014601	CCDC82	2.86219		NM_014601	EHD2	2.38031
NM_001032396	OSR2	2.86161		NM_001032396	PJA1	2.37793
NM_015894	DSN1	2.85928		NM_015894	STMN3	2.37269
NM_018509	ARHGEF1	2.85918		NM_018509	LRRC59	2.37043
NM_052905	HLA-H	2.85252		NM_052905	FMNL2	2.36912
NM_020795	TCTN1	2.84506		NM_020795	NLGN2	2.36599
NM_001098813	TIGD7	2.84385		NM_001098813	2018-09-08	2.36385
NM_001946	CPOX	2.84314		NM_001946	DUSP6	2.35921
NM_002894	PDK3	2.84102		NM_002894	RBBP8	2.35428
NM_001024736	AREG	2.8365		NM_001024736	CD276	2.35406
NM_018010	PDLIM7	2.83598		NM_018010	IFT57	2.34847
NM_024712	ORC3	2.82945		NM_024712	ELMO3	2.34524
NM_003930	STAU2	2.82867		NM_003930	SKAP2	2.34299
NM_001122825	CDCP1	2.82442		NM_001122825	ESRP1	2.3429
NM_018222	ABCC4	2.82438		NM_018222	PARVA	2.33882
NM_001315	CSF1	2.82305		NM_001315	MAPK14	2.33584
NM_001256310	PDK2	2.82262		NM_001256310	GLS	2.33482
NM_004444	MOB4	2.82086		NM_004444	EPHB4	2.33277
NM_001151	PTDSS1	2.81807		NM_001151	SLC25A4	2.3325
NM_001078176	MBOAT7	2.81604		NM_001078176	SLC29A1	2.33133
NM_007370	LOC100506100	2.81576		NM_007370	RFC5	2.32564
NM_025217	OBFC2A	2.81495		NM_025217	ULBP2	2.32347
NM_001207069	RAET1L	2.81458		NM_001207069	BZW1	2.31998
NM_000693	DST	2.81413		NM_000693	ALDH1A3	2.31803
NM_020165	BAX	2.81049		NM_020165	RAD18	2.31211
NM_018438	POC1B	2.79976		NM_018438	FBXO6	2.311
NM_001039803	TUBB2B	2.79948		NM_001039803	CDK20	2.30737
NM_032043	ADAMTSL4	2.79905		NM_032043	BRIP1	2.30186
NM_002815	ZNF544	2.79827		NM_002815	PSMD11	2.2913
NM_007118	ASPH	2.79808		NM_007118	TRIO	2.2869
NM_002640	C12orf75	2.79717		NM_002640	SERPINB8	2.28545
NM_001011671	ZNF484	2.79468		NM_001011671	CHCHD7	2.28486
NM_152419	COL4A2	2.79368		NM_152419	HGSNAT	2.27974
NM_018653	ZNF93	2.79337		NM_018653	GPRC5C	2.27551
NM_207446	ARHGEF7	2.79276		NM_207446	FAM174B	2.27437
NM_001083314	MYH14	2.79178		NM_001083314	CHMP1A	2.27271
NM_001012320	2017-03-08	2.78553		NM_001012320	ZNF302	2.27238
NM_153831	NCBP2	2.78135		NM_153831	PTK2	2.26449
NM_004832	ATP10D	2.78133		NM_004832	GSTO1	2.26247
NM_001131066	STK39	2.7812		NM_001131066	RFESD	2.25671
NM_178584	TRIP6	2.77738		NM_178584	2018-09-10	2.25622
NM_145810	CTTN	2.77554		NM_145810	CDCA7	2.25228
NM_006480	PIGG	2.77413		NM_006480	RGS14	2.24847
NM_004623	KAT7	2.7696		NM_004623	TTC4	2.2458
NM_024552	SLCO4A1	2.76814		NM_024552	CERS4	2.24287
NM_001193307	LOC100506930	2.76748		NM_001193307	SAMD9	2.23689
NM_152511	ASPH	2.76273		NM_152511	DUSP18	2.2366
NM_003598	SENP8	2.76024		NM_003598	TEAD2	2.23243
NM_001144759	ZNF358	2.75975		NM_001144759	PHLDB1	2.23141
NM_001143779	NSMAF	2.75727		NM_001143779	IFT81	2.23049
NM_004103	CARKD	2.75599		NM_004103	PTK2B	2.22159
NM_024692	PLIN3	2.75171		NM_024692	CLIP4	2.2215
NM_018086	SOCS3	2.75063		NM_018086	FIGN	2.21996
NM_031483	POPDC3	2.74802		NM_031483	ITCH	2.21777
NM_014462	NR1D1	2.74767		NM_014462	LSM1	2.21702
NM_001440	CENPP	2.74071		NM_001440	EXTL3	2.2127
NR_026875	XRCC6BP1	2.73864		NR_026875	NEURL3	2.21143
NM_001100423	HDGF	2.73849		NM_001100423	SPATS2L	2.21091
NM_025146	SLC38A6	2.7362		NM_025146	NAA50	2.20576
NM_016530	SNORA77	2.72992		NM_016530	RAB8B	2.20557
NM_022750	TNFAIP8	2.72721		NM_022750	PARP12	2.20488
NM_017447	MUM1	2.72681		NM_017447	C21orf91	2.2027
NM_001127182	TEAD2	2.72638		NM_001127182	CEP55	2.20157
NM_003174	PRR24	2.72537		NM_003174	SVIL	2.20011
NM_145047	SMURF2	2.72266		NM_145047	OSCP1	2.19775
NM_016408	ADSL	2.72241		NM_016408	CDK5RAP1	2.19612
NM_000194	ZNF26	2.72102		NM_000194	HPRT1	2.19043
NM_005566	CCDC71L	2.71946		NM_005566	LDHA	2.18876
NM_178040	FAM55C	2.71922		NM_178040	ERC1	2.1828
NM_024570	TMEM189-UBE2V1	2.71862		NM_024570	RNASEH2B	2.1828
NM_002659	ALCAM	2.71661		NM_002659	PLAUR	2.17852
NM_012151	C19orf66	2.71493		NM_012151	F8A1	2.1764
NM_018094	GADD45A	2.71246		NM_018094	GSPT2	2.17553
NM_012242	FAM104B	2.71223		NM_012242	DKK1	2.17105
NM_024562	SFN	2.71104		NM_024562	TMCO7	2.17036
NM_001145373	CD274	2.71044		NM_001145373	OTUD1	2.16861
NM_032510	UBTD1	2.70335		NM_032510	PARD6G	2.16718
NM_004438	C17orf76-AS1	2.70125		NM_004438	EPHA4	2.16564
NM_002786	RGNEF	2.70053		NM_002786	PSMA1	2.16176
NM_004230	INPP1	2.69937		NM_004230	S1PR2	2.15956
NM_012415	PNMT	2.69796		NM_012415	RAD54B	2.15236
NM_004223	SLC9A6	2.69719		NM_004223	UBE2L6	2.15015
NM_000135	MOB1B	2.69367		NM_000135	FANCA	2.14822
NM_001198664	ARPM1	2.68621		NM_001198664	GNG10	2.14467
NR_002308	FLJ33630	2.68463		NR_002308	UQCRBP1	2.14441
NM_181354	GINS2	2.68057		NM_181354	OXR1	2.14164
NM_203474	IKBKB	2.67928		NM_203474	PORCN	2.13752
NM_005982	ARPC4	2.67813		NM_005982	SIX1	2.13603
NM_015137	GSTT1	2.67808		NM_015137	EFR3A	2.13436
NM_199260	DNMT1	2.67661		NM_199260	TPTE	2.13025
NM_014346	PLAC8	2.67605		NM_014346	TBC1D22A	2.12938
NM_007342	ZAK	2.67398		NM_007342	NUPL2	2.12736
NM_138387	MBNL1	2.67129		NM_138387	G6PC3	2.12718
NM_206967	PTPRM	2.66962		NM_206967	C16orf74	2.12685
NM_032591	CCDC120	2.66945		NM_032591	SLC9A7	2.12684
NM_152354	TNFRSF21	2.66882		NM_152354	ZNF285	2.12683
NM_025251	POLB	2.66717		NM_025251	ARHGAP39	2.12661
NM_001082486	GMNN	2.66397		NM_001082486	ACD	2.12585
NM_006219	RGS19	2.66366		NM_006219	PIK3CB	2.12507
NM_012151_1	ANXA2	2.66366		NM_012151_1	F8A1	2.1242
NM_000285	TCFL5	2.66107		NM_000285	PEPD	2.12417
NM_138367	COL13A1	2.65692		NM_138367	ZNF251	2.12272
NM_001099673	LOC100505783	2.65184		NM_001099673	C8orf59	2.12133
NM_138421	HDAC6	2.6512		NM_138421	SAAL1	2.12127
NR_003277	EIF1AD	2.65016		NR_003277	LOC728643	2.12056
NM_001134776	NCS1	2.64601		NM_001134776	KLC2	2.11513
NM_005831	STAP2	2.63717		NM_005831	CALCOCO2	2.11472
NM_031469	TTYH3	2.63694		NM_031469	SH3BGRL2	2.1132
NM_001130445	FLNA	2.63392		NM_001130445	SSFA2	2.11311
NM_021953	VSIG10	2.63275		NM_021953	FOXM1	2.11289
NM_052966	ETFB	2.63066		NM_052966	FAM129A	2.11278
NM_182981	DEM1	2.62581		NM_182981	OSGIN1	2.11102
NM_001142601	TMEM180	2.62414		NM_001142601	SPHK1	2.10883
NR_028301	ALDH5A1	2.62362		NR_028301	LOC344595	2.10671
NM_005316	TRAM2	2.62259		NM_005316	GTF2H1	2.10597
NM_021005	FABP5	2.62094		NM_021005	NR2F2	2.10248
NM_004695	LINC00094	2.61937		NM_004695	SLC16A5	2.09309
NM_005813	MAPK8	2.6189		NM_005813	PRKD3	2.09065
NM_017868	RPL13	2.6178		NM_017868	TTC12	2.0877
NM_018480	SNORD42B	2.61485		NM_018480	TMEM126B	2.08626
NM_012139	NR2F2	2.60713		NM_012139	SERGEF	2.08338
NM_012193	OS9	2.60413		NM_012193	FZD4	2.07818
NM_002661	GAS8	2.60405		NM_002661	PLCG2	2.07717
NM_005737	CCDC66	2.60156		NM_005737	ARL4C	2.07401
NM_001100624	SERPINB6	2.60039		NM_001100624	CENPN	2.07134
NM_032237	ZNF200	2.59899		NM_032237	SGK196	2.06795
NM_005230	RGPD5	2.5985		NM_005230	ELK3	2.0666
NM_018660	LOC100499177	2.59698		NM_018660	ZNF395	2.06477
NM_001039661	C2orf74	2.59588		NM_001039661	TIRAP	2.0597
NM_032554	PSMG4	2.59504		NM_032554	HCAR1	2.05898
NM_004998	SLC27A1	2.59472		NM_004998	MYO1E	2.05806
NM_001030272	ALDH1B1	2.59384		NM_001030272	ARNTL	2.05518
NM_024527	UBE2Q2	2.59343		NM_024527	ABHD8	2.04589
NM_201446	ARL3	2.59322		NM_201446	EGFL7	2.04502
NM_001175	WHSC1L1	2.58797		NM_001175	ARHGDIB	2.04469
NM_016324	ADAM19	2.58214		NM_016324	ZNF274	2.04425
NM_006294	WDR5	2.58		NM_006294	UQCRB	2.04343
NM_021111	LDOC1	2.57384		NM_021111	RECK	2.04251
NM_001001662	RNFT1	2.56867		NM_001001662	ZNF782	2.04239
NM_018710	DUSP22	2.56602		NM_018710	TMEM55A	2.04134
NM_002228	LRRC49	2.56297		NM_002228	JUN	2.03501
NM_052899	PKDCC	2.56237		NM_052899	GPRIN1	2.03337
NM_182524	EME1	2.56103		NM_182524	ZNF595	2.03208
NM_005139	ATG12	2.55656		NM_005139	ANXA3	2.03195
NM_015194	C12orf60	2.55594		NM_015194	MYO1D	2.02369
NM_002095	PPP1CC	2.55458		NM_002095	GTF2E2	2.02336
NM_001080431	KIAA1524	2.5535		NM_001080431	SLC45A4	2.02328
NM_198552	SEC14L2	2.55221		NM_198552	FAM89A	2.02156
NM_207368	CCDC34	2.55116		NM_207368	FAM195B	2.01902
NM_178509	GBP1	2.55096		NM_178509	STXBP4	2.01843
NM_032711	LOC100130776	2.54832		NM_032711	MAFG	2.01822
NM_014290	THUMPD2	2.54474		NM_014290	TDRD7	2.01354
NM_016099	PI4K2A	2.54073		NM_016099	GOLGA7	2.01048
NM_014282	CRYBB2P1	2.53858		NM_014282	HABP4	2.00752
NM_000392	BRF2	2.53817		NM_000392	ABCC2	2.00399
NM_004808	GNAO1	2.53812		NM_004808	NMT2	1.99753
NM_153028	MACF1	2.53732		NM_153028	ZNF75A	1.9961
NM_031217	CREM	2.53676		NM_031217	KIF18A	1.99564
NM_145003	PKMYT1	2.53392		NM_145003	TSNARE1	1.99447
NM_001102657	HTATIP2	2.53014		NM_001102657	ZNF836	1.99159
NM_002153	LOC645249	2.5265		NM_002153	HSD17B2	1.99115
NR_027410	ZNF331	2.52507		NR_027410	GOLGA8B	1.9893
NM_178507	POP5	2.52104		NM_178507	OAF	1.98913
NM_004798	ZNF189	2.52066		NM_004798	KIF3B	1.98609
NM_002410	ITGB4	2.5205		NM_002410	MGAT5	1.98242
NM_014634	HMGA1	2.51941		NM_014634	PPM1F	1.98116
NM_032865	HRSP12	2.51795		NM_032865	TNS4	1.98081
NM_173575	BZW1	2.51196		NM_173575	STK32C	1.97787
NM_022725	ADD3	2.51148		NM_022725	FANCF	1.97584
NM_138342	URI1	2.50994		NM_138342	GLB1L2	1.97539
NM_138348	SLC25A14	2.50936		NM_138348	FAM105B	1.97483
NM_020947	GSN	2.50849		NM_020947	KIAA1609	1.97414
NM_025201	KIAA1586	2.50717		NM_025201	PLEKHO2	1.97138
NM_012151_2	IKBIP	2.50472		NM_012151_2	F8A1	1.97046
NM_001669	TMC5	2.50279		NM_001669	ARSD	1.96923
NM_003885	WDR89	2.50157		NM_003885	CDK5R1	1.96618
NM_152523	EHD3	2.49917		NM_152523	CCNYL1	1.96618
NM_022818	DCBLD2	2.49903		NM_022818	MAP1LC3B	1.96531
NM_005357	RNF217	2.49594		NM_005357	LIPE	1.96157
NM_017912	MIR671	2.49066		NM_017912	HERC6	1.96084
NM_153256	SSH1	2.48944		NM_153256	C10orf47	1.96064
NM_005964	METTL21B	2.489		NM_005964	MYH10	1.95712
NM_014840	LRIG3	2.48878		NM_014840	NUAK1	1.95521
NM_144677	C3orf78	2.48698		NM_144677	MGAT5B	1.95447
NM_001127893	HSD17B4	2.48629		NM_001127893	CEACAM19	1.95417
NM_199336	CTBP2	2.48511		NM_199336	FAHD2B	1.95171
NM_014616	DENND5B	2.48398		NM_014616	ATP11B	1.95171
NM_003195	ZNF331	2.48226		NM_003195	TCEA2	1.9502
NM_198390	COPS7A	2.48169		NM_198390	CMIP	1.94946
NM_015496	LOC389705	2.48066		NM_015496	KIAA1429	1.94704
NM_004447	SNORD23	2.47929		NM_004447	EPS8	1.93786
NM_017740	CHD1L	2.47821		NM_017740	ZDHHC7	1.93653
NM_018121	RNF170	2.47659		NM_018121	FAM178A	1.93518
NM_000380	NFE2L3	2.47104		NM_000380	XPA	1.9338
NM_021213	RGPD5	2.47052		NM_021213	PCTP	1.93123
NM_002926	AKAP2	2.47016		NM_002926	RGS12	1.92985
NM_005730	TCEAL8	2.46983		NM_005730	CTDSP2	1.92934
NM_153698	WDR90	2.46896		NM_153698	C9orf21	1.92855
NM_001166110	NEO1	2.46876		NM_001166110	PALLD	1.92672
NM_014930	AP3M2	2.46869		NM_014930	ZNF510	1.92474
NM_138408	FRMD6	2.4643		NM_138408	GTF3C6	1.91743
NM_015250	ZNF695	2.4626		NM_015250	BICD2	1.91515
NM_015368	PLEC	2.45796		NM_015368	PANX1	1.91474
NM_005827	FLNA	2.45686		NM_005827	SLC35B1	1.90792
NM_001159380	INTS8	2.45671		NM_001159380	MTHFSD	1.90701
NM_002966	NOL8	2.4554		NM_002966	S100A10	1.906
NM_002668	SMN1	2.45202		NM_002668	PLP2	1.90427
NM_000144	AMN1	2.45148		NM_000144	FXN	1.90381
NM_001129993	SEC14L2	2.44827		NM_001129993	KIAA1841	1.90338
NM_001031	FAM65A	2.44668		NM_001031	RPS28	1.90312
NM_024329	CTPS2	2.44614		NM_024329	EFHD2	1.90305
NR_026752	LPAR2	2.44574		NR_026752	CROCCP2	1.89924
NR_038988	CEP78	2.44259		NR_038988	LOC100287765	1.89677
NM_001039654	APRT	2.44189		NM_001039654	ZNF550	1.89426
NM_002184	AGTRAP	2.4415		NM_002184	IL6ST	1.89152
NM_001014446	TRAPPC2L	2.44078		NM_001014446	OCIAD2	1.88889
NM_000214	MTHFD1L	2.43782		NM_000214	JAG1	1.88888
NM_019040	C17orf79	2.43542		NM_019040	ELP4	1.88872
NM_153712	THYN1	2.43491		NM_153712	TTL	1.88854
NM_001134470	USP11	2.43386		NM_001134470	C3orf58	1.88651
NM_032310	ZFP41	2.43305		NM_032310	C9orf89	1.88368
NM_033668	CXCL16	2.43071		NM_033668	ITGB1	1.88095
NM_001012514	MPP3	2.42939		NM_001012514	ITM2C	1.87747
NM_001135653	C1orf226	2.42843		NM_001135653	PABPC4	1.86045
NM_004370	GPR137	2.42732		NM_004370	COL12A1	1.86019
NM_003816	C1orf9	2.42716		NM_003816	ADAM9	1.85997
NM_002033	ORC6	2.42391		NM_002033	FUT4	1.85885
NM_016216	LOC641746	2.42061		NM_016216	DBR1	1.85672
NM_002461	CNN2	2.41621		NM_002461	MVD	1.85623
NM_138368	THYN1	2.4151		NM_138368	AP5B1	1.85457
NM_016070	SNORA84	2.41426		NM_016070	MRPS23	1.85456
NM_003101	EIF3E	2.41245		NM_003101	SOAT1	1.85446
NM_133466	CENPN	2.4113		NM_133466	ZFP82	1.85391
NM_012326	TUBA4A	2.41028		NM_012326	MAPRE3	1.8479
NM_001098416	SLC6A6	2.41022		NM_001098416	HDAC7	1.84725
NM_005345_1	TM2D2	2.40872		NM_005345_1	HSPA1A	1.84684
NM_006378	FAM83F	2.40854		NM_006378	SEMA4D	1.84627
NM_013443	C12orf35	2.40138		NM_013443	ST6GALNAC6	1.84612
NM_001136501	WNT9A	2.40124		NM_001136501	ZNF844	1.84581
NM_021127	ATXN7L3	2.39982		NM_021127	PMAIP1	1.84415
NM_005662	NDOR1	2.39537		NM_005662	VDAC3	1.84361
NM_006088	BRPF1	2.39347		NM_006088	TUBB4B	1.84144
NM_003908	RARRES1	2.39321		NM_003908	EIF2S2	1.84119
NM_007138	RABEPK	2.39294		NM_007138	ZNF90	1.83828
NM_153813	LIMS1	2.39132		NM_153813	ZFPM1	1.83488
NM_018304	CUTA	2.39087		NM_018304	PRR11	1.83476
NR_045562	SIK2	2.38819		NR_045562	GULP1	1.83088
NM_001078170_1	ZNF404	2.38723		NM_001078170_1	RGPD2	1.82871
NM_024731	AP1S2	2.38428		NM_024731	KLHL36	1.82628
NM_152374	CDT1	2.38283		NM_152374	C1orf216	1.8239
NR_033244	CHCHD7	2.38199		NR_033244	LOC729080	1.82117
NM_001004301	UBE2C	2.38189		NM_001004301	ZNF813	1.82087
NM_001145450	RTN4	2.38091		NM_001145450	MORN2	1.81716
NM_016542	EHD2	2.38031		NM_016542	MST4	1.81714
NM_007159	ASPH	2.37806		NM_007159	SLMAP	1.81691
NM_007066	PJA1	2.37793		NM_007066	PKIG	1.81525
NM_001042452	ISOC2	2.3777		NM_001042452	MST4	1.815
NM_175886	CRAT	2.37675		NM_175886	PRPS1L1	1.81285
NM_012118	HHLA3	2.37317		NM_012118	CCRN4L	1.80856
NM_003358	INTS2	2.37314		NM_003358	UGCG	1.80814
NM_001127714	STMN3	2.37269		NM_001127714	HIVEP3	1.80369
NM_001537	LRRC59	2.37043		NM_001537	HSBP1	1.80132
NM_014982	FMNL2	2.36912		NM_014982	PCNX	1.79767
NR_024162	USP21	2.36684		NR_024162	FKBP1AP1	1.79663
NM_003437	NLGN2	2.36599		NM_003437	ZNF136	1.79594
NR_038170	LSR	2.36596		NR_038170	FUT8	1.7951
NM_001827	2017-09-08	2.36385		NM_001827	CKS2	1.79111
NM_152298	TUBA4B	2.36274		NM_152298	NASP	1.79077
NM_144770	FBXO25	2.36094		NM_144770	RBM11	1.78512
NM_004419	DUSP6	2.35921		NM_004419	DUSP5	1.78268
NM_015548	RBBP8	2.35428		NM_015548	DST	1.7817
NM_020946	CD276	2.35406		NM_020946	DENND1A	1.7812
NM_024753	TAF1C	2.35202		NM_024753	TTC21B	1.78013
NM_017872	IFT57	2.34847		NM_017872	THG1L	1.77939
NM_005865	ODF2L	2.34753		NM_005865	PRSS16	1.77777
NM_016546	ELMO3	2.34524		NM_016546	C1RL	1.77724
NM_001145054	SKAP2	2.34299		NM_001145054	C2orf81	1.77645
NM_005726	ESRP1	2.3429		NM_005726	TSFM	1.77442
NM_005358	MRPL55	2.3393		NM_005358	LMO7	1.77434
NM_019045	PARVA	2.33882		NM_019045	WDR44	1.77373
NM_031463	HTATIP2	2.33739		NM_031463	HSDL1	1.77277
NM_001085481	MAPK14	2.33584		NM_001085481	MAP1LC3B2	1.77256
NM_001017995	GLS	2.33482		NM_001017995	SH3PXD2B	1.76953
NM_080677	UEVLD	2.33314		NM_080677	DYNLL2	1.7695
NM_021632	EPHB4	2.33277		NM_021632	ZNF350	1.76822
NM_001144755	SLC25A4	2.3325		NM_001144755	MYBL1	1.76733
NM_174902	SLC29A1	2.33133		NM_174902	LDLRAD3	1.76728
NM_019052	THRA	2.32982		NM_019052	CCHCR1	1.7648
NM_153232	CCNG1	2.32609		NM_153232	EID2	1.76442
NM_175066	RFC5	2.32564		NM_175066	DDX51	1.76075
NM_000947	RGPD5	2.32545		NM_000947	PRIM2	1.76031
NR_002940	ULBP2	2.32347		NR_002940	LRRC37A4	1.75986
NM_014895	BZW1	2.31998		NM_014895	KIAA1009	1.75882
NM_000401	CDK10	2.31817		NM_000401	EXT2	1.7578
NM_000099	ALDH1A3	2.31803		NM_000099	CST3	1.75546
NM_005456	PRKD2	2.31492		NM_005456	MAPK8IP1	1.75521
NM_198859	RAD18	2.31211		NM_198859	PRICKLE2	1.75508
NM_005246	SNORA10	2.31137		NM_005246	FER	1.75349
NM_181508	FBXO6	2.311		NM_181508	HPS5	1.75201
NM_005788	GRAMD1A	2.31072		NM_005788	PRMT3	1.75143
NM_144604	ZNF193	2.30921		NM_144604	ZC3H18	1.74874
NM_152357	CDK20	2.30737		NM_152357	ZNF440	1.7484
NM_000201	DDHD2	2.30433		NM_000201	ICAM1	1.7475
NM_014718	BRIP1	2.30186		NM_014718	CLSTN3	1.74645
NM_033121	FZD6	2.29807		NM_033121	ANKRD13A	1.74441
NM_014650	LSM1	2.29545		NM_014650	ZNF432	1.74409
NM_020716	TCTN2	2.29506		NM_020716	GRAMD1B	1.74103
NM_152355	PSMD11	2.2913		NM_152355	ZNF441	1.74064
NM_021946	TRIO	2.2869		NM_021946	BCORL1	1.73941
NM_006648	AKT2	2.28664		NM_006648	WNK2	1.73642
NM_024598	SERPINB8	2.28545		NM_024598	C16orf57	1.73515
NM_032108	ORC3	2.28491		NM_032108	SEMA6B	1.73481
NM_012325	CHCHD7	2.28486		NM_012325	MAPRE1	1.7328
NM_032320	ZNF26	2.28447		NM_032320	BTBD10	1.73173
NM_138787	PRNP	2.28411		NM_138787	C11orf74	1.7292
NM_145061	RPS10	2.28151		NM_145061	SKA3	1.72813
NM_014940	ZCCHC6	2.28148		NM_014940	MON1B	1.72634
NM_145168	C16orf7	2.28114		NM_145168	SDR42E1	1.72545
NM_006875	HGSNAT	2.27974		NM_006875	PIM2	1.72488
NM_007315	GPRC5C	2.27551		NM_007315	STAT1	1.7232
NM_183238	FAM174B	2.27437		NM_183238	ZNF605	1.71502
NM_002814	ANKRD11	2.27387		NM_002814	PSMD10	1.71426
NM_015373	CHMP1A	2.27271		NM_015373	CBY1	1.71321
NM_001127228	ZNF302	2.27238		NM_001127228	CBX1	1.71278
NM_012112	DGCR2	2.27102		NM_012112	TPX2	1.71266
NM_138811	ING4	2.26927		NM_138811	C7orf31	1.7118
NM_006087	LOC100270746	2.26575		NM_006087	TUBB4A	1.7111
NM_032826	PTK2	2.26449		NM_032826	SLC35B4	1.70739
NM_001007228	GSTO1	2.26247		NM_001007228	SPOP	1.70724
NM_182684	SEC14L1	2.26022		NM_182684	UPK3B	1.70567
NM_005679	DDX19B	2.25948		NM_005679	TAF1C	1.70342
NM_033132	AMIGO2	2.25827		NM_033132	ZIC5	1.70217
NM_022465	RFESD	2.25671		NM_022465	IKZF4	1.70151
NR_027409	SNORD15B	2.25661		NR_027409	GOLGA8A	1.7012
NM_182662	2017-09-10	2.25622		NM_182662	AADAT	1.6986
NM_052883	CDCA7	2.25228		NM_052883	TXNRD3	1.6985
NM_058195	ZAK	2.25191		NM_058195	CDKN2A	1.69554
NM_018370	PML	2.25136		NM_018370	DRAM1	1.69355
NM_030767	RGS14	2.24847		NM_030767	AKNA	1.69218
NM_138373	TTC4	2.2458		NM_138373	MYADM	1.69186
NM_133458	MASTL	2.2458		NM_133458	ZFP90	1.68966
NM_130849	CERS4	2.24287		NM_130849	SLC39A4	1.68815
NM_001142392	C7orf29	2.23992		NM_001142392	SLC10A3	1.68773
NM_004281	LRRC61	2.23925		NM_004281	BAG3	1.68211
NM_001080411	SH3D19	2.23846		NM_001080411	ZNF433	1.68205
NM_004656	NF1	2.23719		NM_004656	BAP1	1.68159
NM_014550	MOB3C	2.23712		NM_014550	CARD10	1.68147
NM_130854	SAMD9	2.23689		NM_130854	PTPRS	1.68016
NR_036573	DUSP18	2.2366		NR_036573	LOC155060	1.67993
NM_004375	MYO1C	2.23566		NM_004375	COX11	1.67811
NM_152836	ZFAND1	2.23451		NM_152836	SNX16	1.67796
NM_024122	KAT6A	2.2325		NM_024122	APOO	1.67622
NM_000235	TEAD2	2.23243		NM_000235	LIPA	1.67415
NM_003958	HIST1H4I	2.23226		NM_003958	RNF8	1.6733
NM_016281	TRMT1	2.2322		NM_016281	TAOK3	1.67232
NM_014363	ZNF611	2.23193		NM_014363	SACS	1.67203
NM_022167	PHLDB1	2.23141		NM_022167	XYLT2	1.67199
NM_015183	IFT81	2.23049		NM_015183	MAST4	1.6681
NM_138432	DOK4	2.22525		NM_138432	SDSL	1.66661
NM_003115	NRP1	2.22486		NM_003115	UAP1	1.66561
NM_018428	C7orf49	2.22177		NM_018428	UTP6	1.66508
NM_014314	PTK2B	2.22159		NM_014314	DDX58	1.66497
NM_145044	CLIP4	2.2215		NM_145044	ZNF501	1.66042
NM_016399	STK19	2.22138		NM_016399	TRIAP1	1.65948
NM_031453	FIGN	2.21996		NM_031453	FAM107B	1.65939
NM_001902	NSMAF	2.21795		NM_001902	CTH	1.65846
NM_000024	SIRT2	2.21785		NM_000024	ADRB2	1.657
NM_018173	ITCH	2.21777		NM_018173	PLEKHG6	1.65186
NM_013943	NCOA7	2.21705		NM_013943	CLIC4	1.65131
NM_032525	LSM1	2.21702		NM_032525	TUBB6	1.64747
NR_002894	FAM110A	2.21442		NR_002894	HIATL2	1.64708
NM_000107	EXTL3	2.2127		NM_000107	DDB2	1.64305
NM_006766	NEURL3	2.21143		NM_006766	KAT6A	1.64089
NM_022110	SPATS2L	2.21091		NM_022110	FKBPL	1.6401
NM_017666	RPS6KA4	2.21064		NM_017666	ZNF280C	1.63995
NM_203390	COX7B2	2.20898		NM_203390	RBM12B	1.63952
NM_003329	MCFD2	2.20787		NM_003329	TXN	1.63947
NM_000485	C22orf23	2.2058		NM_000485	APRT	1.6384
NM_020648	NAA50	2.20576		NM_020648	TWSG1	1.6375
NM_005966	RAB8B	2.20557		NM_005966	NAB1	1.63552
NM_182588	PARP12	2.20488		NM_182588	RGPD4	1.6329
NM_016946	SPA17	2.2047		NM_016946	F11R	1.63211
NM_004287	C21orf91	2.2027		NM_004287	GOSR2	1.6305
NM_002149	NUMB	2.20163		NM_002149	HPCAL1	1.63045
NM_020880	CEP55	2.20157		NM_020880	ZNF530	1.63035
NM_015474	SVIL	2.20011		NM_015474	SAMHD1	1.62982
NM_001078171	VGLL4	2.20008		NM_001078171	FAM127A	1.62759
NM_012154	DNM2	2.19815		NM_012154	EIF2C2	1.62707
NM_001256	OSCP1	2.19775		NM_001256	CDC27	1.62568
NM_032509	CDK5RAP1	2.19612		NM_032509	MAK16	1.62452
NM_002247	PPP1R12A	2.19575		NM_002247	KCNMA1	1.62388
NM_006153	GBF1	2.19482		NM_006153	NCK1	1.6213
NM_003789	ACTR3B	2.19205		NM_003789	TRADD	1.62098
NM_001025203	LRRC8D	2.19168		NM_001025203	U2AF1	1.61853
NM_022909	HIST1H2BI	2.19121		NM_022909	CENPH	1.61742
NM_015219	HPRT1	2.19043		NM_015219	EXOC7	1.61498
NM_001039199	MTMR3	2.18918		NM_001039199	TTPAL	1.61317
NM_014811	LDHA	2.18876		NM_014811	PPP1R26	1.60943
NM_018294	ERC1	2.1828		NM_018294	CWF19L1	1.60863
NM_015169	RNASEH2B	2.1828		NM_015169	RRS1	1.60855
NM_005346	ARID4B	2.1786		NM_005346	HSPA1B	1.6054
NM_002718	PLAUR	2.17852		NM_002718	PPP2R3A	1.59812
NM_002827	F8A1	2.1764		NM_002827	PTPN1	1.59668
NR_024333	GSPT2	2.17553		NR_024333	LOC147727	1.59405
NM_003954	DAG1	2.1748		NM_003954	MAP3K14	1.59328
NM_004344	DKK1	2.17105		NM_004344	CETN2	1.59175
NM_001122	TMCO7	2.17036		NM_001122	PLIN2	1.59169
NM_005555	IDS	2.17001		NM_005555	KRT6B	1.58989
NM_001225	OTUD1	2.16861		NM_001225	CASP4	1.58787
NM_001137675	PARD6G	2.16718		NM_001137675	ATXN1L	1.58066
NM_006915	EPHA4	2.16564		NM_006915	RP2	1.57962
NM_002764	PSMA1	2.16176		NM_002764	PRPS1	1.5783
NM_022895	S1PR2	2.15956		NM_022895	C12orf43	1.57264
NM_004331	C9orf25	2.15647		NM_004331	BNIP3L	1.5707
NM_152649	SLC39A10	2.15491		NM_152649	MLKL	1.56557
NR_036619	TMEM222	2.15251		NR_036619	SKP1P2	1.56485
NM_018227	RAD54B	2.15236		NM_018227	UBA6	1.56421
NR_027007	SLC29A1	2.15201		NR_027007	LOC440944	1.56093
NM_001143963	MYOF	2.15164		NM_001143963	L1CAM	1.55994
NM_025182	UBE2L6	2.15015		NM_025182	FAM214B	1.55847
NM_001377	PBRM1	2.14974		NM_001377	DYNC2H1	1.55793
NM_001947	RCC1	2.14899		NM_001947	DUSP7	1.55718
NM_005527	CSGALNACT1	2.14883		NM_005527	HSPA1L	1.5566
NM_003489	FANCA	2.14822		NM_003489	NRIP1	1.55645
NM_005655	SNORA72	2.14619		NM_005655	KLF10	1.55351
NM_022070	MLST8	2.14541		NM_022070	HEATR6	1.55291
NM_031427	GNG10	2.14467		NM_031427	DNAL1	1.55094
NM_001167972	UQCRBP1	2.14441		NM_001167972	TRMT2B	1.55022
NM_004928	TMEM231	2.14267		NM_004928	C21orf2	1.54876
NM_138393	NME1	2.14261		NM_138393	REEP6	1.54814
NM_002388	OXR1	2.14164		NM_002388	MCM3	1.54805
NM_017867	WFDC2	2.14014		NM_017867	C4orf27	1.54754
NM_207333	PORCN	2.13752		NM_207333	ZNF320	1.54728
NM_025076	C8orf83	2.13716		NM_025076	UXS1	1.54658
NM_018287	TSEN2	2.13655		NM_018287	ARHGAP12	1.54641
NM_001908	TOMM40	2.13648		NM_001908	CTSB	1.54306
NM_003647	COX4NB	2.13616		NM_003647	DGKE	1.5413
NM_007122	SIX1	2.13603		NM_007122	USF1	1.54074
NM_012138	KIAA0754	2.1351		NM_012138	AATF	1.53825
NM_004226	EFR3A	2.13436		NM_004226	STK17B	1.53761
NM_017949	ELK1	2.13378		NM_017949	CUEDC1	1.53667
NM_001033025	EIF6	2.13317		NM_001033025	EXTL2	1.53211
NM_006442	TPTE	2.13025		NM_006442	DRAP1	1.53193
NM_033212	TBC1D22A	2.12938		NM_033212	CCDC102A	1.53192
NM_004429	CTSA	2.12836		NM_004429	EFNB1	1.52842
NM_025069	NUPL2	2.12736		NM_025069	ZNF703	1.52784
NM_030952	G6PC3	2.12718		NM_030952	NUAK2	1.52734
NM_001126055	C16orf74	2.12685		NM_001126055	CASK	1.52697
NM_018243	SLC9A7	2.12684		NM_018243	2018-09-11	1.52677
NM_000418	ZNF285	2.12683		NM_000418	IL4R	1.52541
NM_007137	ARHGAP39	2.12661		NM_007137	ZNF81	1.52507
NM_019112	NIPA2	2.12636		NM_019112	ABCA7	1.52345
NM_181787	ACD	2.12585		NM_181787	DPY19L4	1.52262
NM_001104558	PIK3CB	2.12507		NM_001104558	ELOVL7	1.52114
NM_030624	RPP30	2.12486		NM_030624	KLHL15	1.51748
NM_015448	F8A1	2.1242		NM_015448	DPCD	1.51641
NM_018639	PEPD	2.12417		NM_018639	WSB2	1.5162
NM_030641	ZNF251	2.12272		NM_030641	APOL6	1.51427
NM_173551	C8orf59	2.12133		NM_173551	ANKS6	1.51338
NM_006292	SAAL1	2.12127		NM_006292	TSG101	1.51204
NM_004275	LOC728643	2.12056		NM_004275	MED20	1.51178
NM_025132	SHMT2	2.12005		NM_025132	WDR19	1.51147
NM_015020	ARAP1	2.11889		NM_015020	PHLPP2	1.51066
NM_003119	MSI2	2.11735		NM_003119	SPG7	1.50925
NM_000416	KLC2	2.11513		NM_000416	IFNGR1	1.50796
NM_022443	CALCOCO2	2.11472		NM_022443	MLF1	1.50588
NM_012394	HDAC7	2.11405		NM_012394	PFDN2	1.50323
NM_014573	SEC14L1	2.11402		NM_014573	TMEM97	1.50145
NM_018351	SH3BGRL2	2.1132		NM_018351	FGD6	1.501
NM_014875	SSFA2	2.11311		NM_014875	KIF14	1.49838
NM_020349	FOXM1	2.11289		NM_020349	ANKRD2	1.49762
NM_032558	FAM129A	2.11278		NM_032558	HIATL1	1.49512
NM_004431	MDM1	2.11139		NM_004431	EPHA2	1.49509
NM_024635	HMGA1	2.11133		NM_024635	NAA35	1.49475
NM_000245	OSGIN1	2.11102		NM_000245	MET	1.49077
NM_001124	PRR19	2.11098		NM_001124	ADM	1.48962
NM_153705	GADD45A	2.11024		NM_153705	KDELC2	1.48855
NM_001008401	SPHK1	2.10883		NM_001008401	ZNF761	1.48553
NM_000723	BAGE3	2.10871		NM_000723	CACNB1	1.48267
NM_053056	SCAF4	2.10867		NM_053056	CCND1	1.48067
NM_015299	LOC344595	2.10671		NM_015299	KHNYN	1.48062
NM_030629	GTF2H1	2.10597		NM_030629	CMIP	1.47796
NM_006375	MAPKAP1	2.105		NM_006375	ENOX2	1.47762
NM_000611	ZNF207	2.10327		NM_000611	CD59	1.47678
NM_016018	NR2F2	2.10248		NM_016018	PHF20L1	1.47591
NM_006067	HMMR	2.10194		NM_006067	COX4NB	1.47294
NM_018318	E2F8	2.10081		NM_018318	CCDC91	1.46801
NM_001100626	DHX35	2.09524		NM_001100626	ERLIN1	1.46795
NM_001008495	FAM49B	2.09423		NM_001008495	TMEM64	1.46611
NM_001080533	FNTA	2.09418		NM_001080533	UNC119B	1.46601
NM_002070	SLC16A5	2.09309		NM_002070	GNAI2	1.46564
NM_003370	SCARNA8	2.0919		NM_003370	VASP	1.46521
NM_015338	PRKD3	2.09065		NM_015338	ASXL1	1.46511
NM_018149	MINPP1	2.08772		NM_018149	SMG8	1.46279
NM_000958	TTC12	2.0877		NM_000958	PTGER4	1.4604
NM_012420	RPL23AP7	2.08733		NM_012420	IFIT5	1.45834
NM_001154	TMEM126B	2.08626		NM_001154	ANXA5	1.45713
NM_005226	PIK3CD	2.08618		NM_005226	S1PR3	1.45691
NM_004760	MCMBP	2.08538		NM_004760	STK17A	1.45632
NM_022491	RAB27A	2.08508		NM_022491	SUDS3	1.45558
NM_016504	SERGEF	2.08338		NM_016504	MRPL27	1.45086
NM_016237	SMCR7	2.08041		NM_016237	ANAPC5	1.44976
NM_005067	RNF135	2.07824		NM_005067	SIAH2	1.44944
NM_032444	FZD4	2.07818		NM_032444	SLX4	1.44663
NR_026659	STAT1	2.07805		NR_026659	LOC727896	1.44628
NM_014761	LOC400043	2.07748		NM_014761	IST1	1.44389
NM_024945	PLCG2	2.07717		NM_024945	RMI1	1.44349
NM_014708	ARL4C	2.07401		NM_014708	KNTC1	1.44109
NM_006809	DPH3	2.07294		NM_006809	TOMM34	1.44107
NM_013323	CHCHD7	2.07181		NM_013323	SNX11	1.44065
NM_001144073	CENPN	2.07134		NM_001144073	CHORDC1	1.44008
NM_032664	MIR4257	2.07119		NM_032664	FUT10	1.43982
NM_014899	GSDMA	2.06945		NM_014899	RHOBTB3	1.43904
NM_015251	SGK196	2.06795		NM_015251	ATMIN	1.43711
NM_033446	PIN4	2.06771		NM_033446	FAM125B	1.4368
NM_025061	MYZAP	2.06748		NM_025061	LRRC8E	1.43652
NM_016205	ELK3	2.0666		NM_016205	PDGFC	1.43604
NM_020320	ZNF395	2.06477		NM_020320	RARS2	1.43499
NM_006353	PPAPDC1B	2.06285		NM_006353	HMGN4	1.43472
NM_001145548	WHSC1	2.06167		NM_001145548	ZDHHC7	1.43226
NM_007146	TIRAP	2.0597		NM_007146	VEZF1	1.43158
NM_006520	HCAR1	2.05898		NM_006520	DYNLT3	1.43022
NM_001195220	RPAP3	2.0585		NM_001195220	ZNF783	1.42808
NM_014238	MYO1E	2.05806		NM_014238	KSR1	1.42684
NM_024857	ARNTL	2.05518		NM_024857	ATAD5	1.42568
NM_005792	SNORD74	2.05371		NM_005792	MPHOSPH6	1.42507
NM_172218	IMPA1	2.04895		NM_172218	SPAG1	1.42399
NM_024106	AGPAT1	2.04856		NM_024106	ZNF426	1.42228
NM_007109_2	ABHD8	2.04589		NM_007109_2	TCF19	1.421
NM_003829	EGFL7	2.04502		NM_003829	MPDZ	1.42089
NM_007346	ARHGDIB	2.04469		NM_007346	OGFR	1.42055
NM_001921	ZNF274	2.04425		NM_001921	DCTD	1.41988
NM_021980	UQCRB	2.04343		NM_021980	OPTN	1.41896
NM_001144013	RECK	2.04251		NM_001144013	RGPD3	1.41682
NM_144978	ZNF782	2.04239		NM_144978	CCDC138	1.41651
NM_003064	TMEM55A	2.04134		NM_003064	SLPI	1.41642
NM_014316	ACYP1	2.03646		NM_014316	CARHSP1	1.41416
NM_133635	RSRC2	2.03624		NM_133635	POFUT2	1.41195
NM_001080480	JUN	2.03501		NM_001080480	MBOAT1	1.4096
NM_031966	GPRIN1	2.03337		NM_031966	CCNB1	1.4096
NM_032410	C9orf30-TMEFF1	2.03311		NM_032410	HOOK3	1.40909
NM_006256	ZNF595	2.03208		NM_006256	PKN2	1.40895
NM_005116	ANXA3	2.03195		NM_005116	SLC23A2	1.40746
NM_152562	HOMER3	2.03095		NM_152562	CDCA2	1.40654
NM_004273	TSEN34	2.03087		NM_004273	CHST3	1.4059
NM_004620	SLC22A4	2.02955		NM_004620	TRAF6	1.40402
NM_001235	RIOK2	2.02665		NM_001235	SERPINH1	1.39817
NM_001039886	FHL2	2.02523		NM_001039886	ZNF808	1.39694
NM_001017416	MRPL11	2.0249		NM_001017416	USP1	1.39626
NM_018270	MYO1D	2.02369		NM_018270	C20orf20	1.39335
NM_001105570	GTF2E2	2.02336		NM_001105570	NUDT19	1.38832
NM_213595	SLC45A4	2.02328		NM_213595	ISCU	1.38672
NM_021961	MYO1B	2.02209		NM_021961	TEAD1	1.38589
NM_003670	FAM89A	2.02156		NM_003670	BHLHE40	1.38495
NM_031450	FAM195B	2.01902		NM_031450	C11orf68	1.38313
NM_000320	STXBP4	2.01843		NM_000320	QDPR	1.38276
NM_013432	MAFG	2.01822		NM_013432	TONSL	1.38047
NM_001128424	NIT1	2.0165		NM_001128424	FAM198B	1.38012
NM_138287	HNRNPA2B1	2.01641		NM_138287	DTX3L	1.37957
NM_017583	SFR1	2.0156		NM_017583	TRIM44	1.3789
NM_175075	TBC1D23	2.01531		NM_175075	C8orf42	1.37871
NM_006733	TUBB8	2.01442		NM_006733	CENPI	1.3771
NM_024638	HNRNPH2	2.01389		NM_024638	QTRTD1	1.37623
NM_019887	TDRD7	2.01354		NM_019887	DIABLO	1.37613
NM_030579	RBM12	2.01267		NM_030579	CYB5B	1.37543
NM_181706	GOLGA7	2.01048		NM_181706	DNAJC24	1.37198
NM_014051	TRIM39	2.00991		NM_014051	TMEM14A	1.37167
NM_016275	HABP4	2.00752		NM_016275	SELT	1.37061
NM_014779	C3orf58	2.00658		NM_014779	TSC22D2	1.37049
NM_018322	CEP170	2.00453		NM_018322	SAYSD1	1.36784
NM_138578	ABCC2	2.00399		NM_138578	BCL2L1	1.36465
NM_001136499	EXOG	2.00349		NM_001136499	ZNF841	1.36247
NM_007355	TCEAL1	2.00121		NM_007355	HSP90AB1	1.35935
NM_006298	NMT2	1.99753		NM_006298	ZNF192	1.35863
NM_194318	HSD17B14	1.9962		NM_194318	B3GALTL	1.35829
NM_013444	ZNF75A	1.9961		NM_013444	UBQLN2	1.35293
NM_023079	MORF4L2	1.99589		NM_023079	UBE2Z	1.35278
NM_000687	KIF18A	1.99564		NM_000687	AHCY	1.35214
NM_001587	RASSF3	1.99453		NM_001587	OCRL	1.35033
NR_036694	TSNARE1	1.99447		NR_036694	HSP90AB3P	1.35018
NM_194285	DAGLB	1.99436		NM_194285	SPTY2D1	1.34965
NM_024683	RBBP4	1.99371		NM_024683	TEFM	1.34897
NM_152515	NCOR2	1.99347		NM_152515	CKAP2L	1.34895
NM_007241	HNRNPF	1.99323		NM_007241	SNF8	1.34595
NM_004905	ITGB1	1.99276		NM_004905	PRDX6	1.34483
NM_014472	GNAI2	1.99241		NM_014472	C10orf28	1.34474
NM_001993	ZNF836	1.99159		NM_001993	F3	1.34293
NM_001012968	HSD17B2	1.99115		NM_001012968	SPIN4	1.34122
NM_013328	TSEN2	1.9896		NM_013328	PYCR2	1.34064
NM_182491	GOLGA8B	1.9893		NM_182491	ZFAND2A	1.34021
NM_025222	OAF	1.98913		NM_025222	WDR82	1.33975
NM_005415	KIF3B	1.98609		NM_005415	SLC20A1	1.33921
NM_006282	ATRX	1.98546		NM_006282	STK4	1.33868
NM_024736	MGAT5	1.98242		NM_024736	GSDMD	1.33733
NM_145049	APTX	1.98191		NM_145049	UBLCP1	1.33626
NM_015987	NQO1	1.98159		NM_015987	HEBP1	1.33389
NM_032338	PPM1F	1.98116		NM_032338	LLPH	1.33327
NM_002886	TNS4	1.98081		NM_002886	RAP2B	1.33139
NM_001040697	STK32C	1.97787		NM_001040697	UEVLD	1.33092
NM_006717	FANCF	1.97584		NM_006717	SPIN1	1.32913
NM_024612	GLB1L2	1.97539		NM_024612	DHX40	1.32675
NM_020337	FAM105B	1.97483		NM_020337	ANKRD50	1.32648
NM_153747	CASP3	1.97442		NM_153747	PIGC	1.32491
NM_144564	KIAA1609	1.97414		NM_144564	SLC39A3	1.32269
NR_024373	HLX	1.97335		NR_024373	LOC541471	1.32154
NM_080911	SRP19	1.97306		NM_080911	UNG	1.32001
NM_015953	OPTN	1.97244		NM_015953	NOSIP	1.31996
NM_003417	PLEKHO2	1.97138		NM_003417	ZNF264	1.31973
NM_006150	F8A1	1.97046		NM_006150	PRICKLE3	1.31794
NM_001516	PAK6	1.9696		NM_001516	GTF2H3	1.31794
NM_138798	ARSD	1.96923		NM_138798	MITD1	1.31562
NM_002999	LOC100131726	1.96635		NM_002999	SDC4	1.31545
NM_032228	CDK5R1	1.96618		NM_032228	FAR1	1.31164
NM_007010	CCNYL1	1.96618		NM_007010	DDX52	1.31066
NM_007062	AURKA	1.96587		NM_007062	PWP1	1.30995
NM_016076	MAP1LC3B	1.96531		NM_016076	PPPDE1	1.30833
NM_152680	LIPE	1.96157		NM_152680	TMEM154	1.30809
NM_003677	ATP2C1	1.96152		NM_003677	DENR	1.30754
NM_005649	HERC6	1.96084		NM_005649	ZNF354A	1.3055
NM_019044	C10orf47	1.96064		NM_019044	CCDC93	1.29879
NM_033397	MYH10	1.95712		NM_033397	ITPRIP	1.2984
NM_001102	CEP57	1.957		NM_001102	ACTN1	1.29772
NM_015033	NUAK1	1.95521		NM_015033	FNBP1	1.29689
NM_173514	E2F6	1.95507		NM_173514	SLC38A9	1.29513
NM_015946	MGAT5B	1.95447		NM_015946	PELO	1.29453
NM_004475	CEACAM19	1.95417		NM_004475	FLOT2	1.29342
NM_001136025	FAHD2B	1.95171		NM_001136025	PLS3	1.29208
NM_004688	ATP11B	1.95171		NM_004688	NMI	1.28673
NM_174911	TCEA2	1.9502		NM_174911	FAM84B	1.28567
NM_016207	CMIP	1.94946		NM_016207	CPSF3	1.28547
NM_138347	KIAA1429	1.94704		NM_138347	ZNF551	1.28442
NM_020177	ATP2B4	1.94676		NM_020177	FEM1C	1.28386
NM_025155	ZNF707	1.94438		NM_025155	PAAF1	1.28357
NR_026790	SENP7	1.94412		NR_026790	HCG11	1.28214
NM_024611	CKLF	1.94389		NM_024611	NARG2	1.27816
NM_001135651	LYRM4	1.94375		NM_001135651	EIF2AK2	1.27809
NM_014330	GALK2	1.94333		NM_014330	PPP1R15A	1.2775
NM_058246	CHFR	1.93935		NM_058246	DNAJB6	1.2756
NM_001001420	PTBP3	1.93787		NM_001001420	SMAD5	1.27552
NM_020919	EPS8	1.93786		NM_020919	ALS2	1.27551
NM_015601	ZDHHC13	1.93737		NM_015601	HERC4	1.27523
NM_001166599	UNKL	1.93701		NM_001166599	FAM122B	1.27421
NR_003367	ZDHHC7	1.93653		NR_003367	PVT1	1.2739
NM_016061	FAM178A	1.93518		NM_016061	YPEL5	1.27244
NM_001206999	XPA	1.9338		NM_001206999	CIT	1.26253
NM_153689	VAMP7	1.93254		NM_153689	C2orf69	1.26231
NM_002627	PCTP	1.93123		NM_002627	PFKP	1.26226
NM_145911	ZNF408	1.93045		NM_145911	ZNF23	1.25945
NM_001001890	RGS12	1.92985		NM_001001890	RUNX1	1.25917
NM_032595	CTDSP2	1.92934		NM_032595	PPP1R9B	1.25856
NM_020375	RAD17	1.92894		NM_020375	C12orf5	1.25815
NR_036750	C9orf21	1.92855		NR_036750	LOC440434	1.25784
NM_006861	RASAL2	1.92733		NM_006861	RAB35	1.25744
NM_005773	PALLD	1.92672		NM_005773	ZNF256	1.25696
NM_007184	SMN2	1.9265		NM_007184	NISCH	1.25423
NM_030979	TCOF1	1.92598		NM_030979	PABPC3	1.25357
NM_003336	ZNF510	1.92474		NM_003336	UBE2A	1.2525
NM_022757	HMGN5	1.92261		NM_022757	CCDC14	1.25041
NR_003132	CXCL16	1.92239		NR_003132	HSP90AB2P	1.24963
NM_014938	ZNF2	1.92156		NM_014938	MLXIP	1.2496
NM_002809	ADAM9	1.92007		NM_002809	PSMD3	1.24944
NM_000179	MADD	1.9176		NM_000179	MSH6	1.24917
NM_153329	GTF3C6	1.91743		NM_153329	ALDH16A1	1.24856
NM_015396	ATAT1	1.91544		NM_015396	ARMC8	1.24852
NM_014814	BICD2	1.91515		NM_014814	PSMD6	1.24643
NM_020199	PANX1	1.91474		NM_020199	C5orf15	1.2433
NM_015537	MRPL52	1.91224		NM_015537	NELF	1.23961
NM_153613	KLC2	1.91058		NM_153613	LPCAT4	1.23431
NM_002568	SLC46A1	1.91035		NM_002568	PABPC1	1.23329
NM_015210	SLC35B1	1.90792		NM_015210	CCDC165	1.23262
NM_000544_6	ENTPD7	1.90716		NM_000544_6	TAP2	1.23224
NM_033211	MTHFSD	1.90701		NM_033211	C5orf30	1.23073
NM_020675	S100A10	1.906		NM_020675	SPC25	1.23014
NM_012425	PLP2	1.90427		NM_012425	RSU1	1.22903
NM_017785	FXN	1.90381		NM_017785	CCDC99	1.22849
NM_133452	KIAA1841	1.90338		NM_133452	RAVER1	1.22762
NM_018028	DTYMK	1.90334		NM_018028	SAMD4B	1.22481
NM_014186	HMGCR	1.9032		NM_014186	COMMD9	1.22448
NM_020824	RPS28	1.90312		NM_020824	ARHGAP21	1.22277
NM_001560	EFHD2	1.90305		NM_001560	IL13RA1	1.22025
NM_015348	CPT1B	1.90266		NM_015348	TMEM131	1.21956
NM_002657	YWHAB	1.90245		NM_002657	PLAGL2	1.21899
NM_152284	ZNF718	1.90145		NM_152284	CHMP4C	1.21896
NM_015920	CROCCP2	1.89924		NM_015920	RPS27L	1.2179
NM_001035254	ZNF182	1.89739		NM_001035254	FAM102A	1.21781
NM_024057	LOC100287765	1.89677		NM_024057	NUP37	1.21753
NM_015458	ZNF582	1.89513		NM_015458	MTMR9	1.21629
NM_152416	ZNF48	1.89451		NM_152416	C8orf38	1.21548
NM_015523	ZNF550	1.89426		NM_015523	REXO2	1.21527
NM_004699	CKLF	1.89342		NM_004699	FAM50A	1.21426
NM_003372	MNX1	1.89293		NM_003372	VBP1	1.21344
NM_005153	IL6ST	1.89152		NM_005153	USP10	1.20759
NM_015355	TMEM86B	1.89003		NM_015355	SUZ12	1.20582
NM_148921	FBXL5	1.88989		NM_148921	EPN2	1.20529
NM_022896	FBXO21	1.88935		NM_022896	LPIN3	1.20378
NM_014956	SP100	1.88915		NM_014956	CEP164	1.20225
NM_001105568	OCIAD2	1.88889		NM_001105568	KIF13A	1.1993
NM_080656	JAG1	1.88888		NM_080656	CDKN2AIPNL	1.1991
NM_138443	ELP4	1.88872		NM_138443	HAUS1	1.19798
NM_004270	SPG20	1.88854		NM_004270	MED7	1.19703
NM_003863	TTL	1.88854		NM_003863	DPM2	1.19633
NM_018105	LY6G5C	1.88789		NM_018105	THAP1	1.19595
NM_004813	C3orf58	1.88651		NM_004813	PEX16	1.19502
NM_000158	NCOA4	1.88598		NM_000158	GBE1	1.1943
NM_001896	C9orf89	1.88368		NM_001896	CSNK2A2	1.19302
NM_003559	SLC7A6OS	1.88233		NM_003559	PIP4K2B	1.19228
NM_001950	SIL1	1.88129		NM_001950	E2F4	1.19175
NM_012175	ITGB1	1.88095		NM_012175	FBXO3	1.1913
NM_000551	RGPD2	1.88065		NM_000551	VHL	1.19076
NM_001379	C1orf144	1.88065		NM_001379	DNMT1	1.19063
NM_018130	TRIM13	1.87848		NM_018130	SHQ1	1.19022
NM_052963	ITM2C	1.87747		NM_052963	TOP1MT	1.1885
NM_006836	PARN	1.87459		NM_006836	GCN1L1	1.18743
NM_020964	LOC100506930	1.87424		NM_020964	EPG5	1.18649
NM_003769	PHOSPHO2	1.87403		NM_003769	SRSF9	1.18615
NM_006586	GLG1	1.87356		NM_006586	CNPY3	1.18583
NM_006380	LOC100130744	1.87352		NM_006380	APPBP2	1.18583
NM_004878	ACOT9	1.87343		NM_004878	PTGES	1.18334
NM_022344	PDE7A	1.87141		NM_022344	C17orf75	1.18302
NR_026943	PDGFA	1.87026		NR_026943	LOC642852	1.18286
NM_030912	SAT1	1.86985		NM_030912	TRIM8	1.18123
NM_033542	VAMP4	1.86089		NM_033542	SYS1	1.18001
NM_181701	PNPLA6	1.86061		NM_181701	QSOX2	1.17981
NM_002300	PABPC4	1.86045		NM_002300	LDHB	1.17732
NM_003778	MPG	1.86037		NM_003778	B4GALT4	1.17639
NM_000358	COL12A1	1.86019		NM_000358	TGFBI	1.17629
NM_152268	ADAM9	1.85997		NM_152268	PARS2	1.1754
NM_001001132	FUT4	1.85885		NM_001001132	ITSN1	1.17491
NM_006401	SAMD15	1.85807		NM_006401	ANP32B	1.17485
NR_027247	TOMM5	1.85788		NR_027247	LOC100130331	1.17441
NM_178819	ZNF506	1.85774		NM_178819	AGPAT6	1.17426
NM_024915	C6orf52	1.85707		NM_024915	GRHL2	1.17355
NM_172226	DBR1	1.85672		NM_172226	CAMKK2	1.17237
NM_022338	MVD	1.85623		NM_022338	C11orf24	1.16773
NM_144970	AP5B1	1.85457		NM_144970	CXorf38	1.16551
NM_001037330	MRPS23	1.85456		NM_001037330	TRIM16L	1.16544
NM_001325	SOAT1	1.85446		NM_001325	CSTF2	1.1654
NM_018141	ZFP82	1.85391		NM_018141	MRPS10	1.16426
NM_017518	SNORA1	1.85327		NM_017518	HAUS7	1.16371
NM_016001	APH1A	1.85098		NM_016001	UTP18	1.16183
NM_000100	CMC2	1.84862		NM_000100	CSTB	1.16002
NM_005121	MAPRE3	1.8479		NM_005121	MED13	1.15922
NM_024042	HDAC7	1.84725		NM_024042	METRN	1.15732
NM_001006935	HSPA1A	1.84684		NM_001006935	TCEAL4	1.15649
NR_002592	INTS9	1.84632		NR_002592	SNORD96A	1.15355
NM_014876	SEMA4D	1.84627		NM_014876	JOSD1	1.15316
NM_003314	ST6GALNAC6	1.84612		NM_003314	TTC1	1.15019
NM_139323	ZNF844	1.84581		NM_139323	YWHAB	1.14838
NM_006148	PMAIP1	1.84415		NM_006148	LASP1	1.14817
NM_013242	AFF1	1.84393		NM_013242	C16orf80	1.1475
NM_003173	ABCC10	1.84373		NM_003173	SUV39H1	1.14593
NM_032582	VDAC3	1.84361		NM_032582	USP32	1.14543
NM_016470	TUBB4B	1.84144		NM_016470	C20orf111	1.14328
NM_002526	EIF2S2	1.84119		NM_002526	NT5E	1.14327
NM_153332	ASPH	1.84113		NM_153332	ERI1	1.1424
NM_001135608	MAP3K7	1.84013		NM_001135608	ARHGAP26	1.14179
NM_006310	YWHAZ	1.83965		NM_006310	NPEPPS	1.14151
NM_021199	ZNF90	1.83828		NM_021199	SQRDL	1.14101
NM_012406	CAPG	1.8381		NM_012406	PRDM4	1.1398
NM_000454	MYNN	1.8379		NM_000454	SOD1	1.13788
NM_004336	FANCB	1.83751		NM_004336	BUB1	1.13407
NM_080667	LYNX1	1.83583		NM_080667	CCDC104	1.13382
NM_002466	ZFPM1	1.83488		NM_002466	MYBL2	1.13252
NM_005388	PRR11	1.83476		NM_005388	PDCL	1.13062
NM_015035	FAM48A	1.8343		NM_015035	ZHX3	1.12882
NM_017947	CXADR	1.83326		NM_017947	MOCOS	1.12581
NM_018129	GULP1	1.83088		NM_018129	PNPO	1.12571
NM_018067	DEDD	1.83085		NM_018067	MAP7D1	1.12461
NM_053045	RGPD2	1.82871		NM_053045	TMEM203	1.12287
NM_198457	LY6G5B	1.82819		NM_198457	ZNF600	1.12272
NM_005034	RAD51C	1.82681		NM_005034	POLR2K	1.12052
NR_026052	KLHL36	1.82628		NR_026052	MGC2752	1.11901
NM_032175	FAM65A	1.82406		NM_032175	UTP15	1.11895
NM_171982	C1orf216	1.8239		NM_171982	TRIM35	1.11851
NM_030978	ENC1	1.82388		NM_030978	ARPC5L	1.11785
NM_033086	ZC3HAV1	1.82272		NM_033086	FGD3	1.11692
NM_001128	LOC729080	1.82117		NM_001128	AP1G1	1.11678
NM_213589	ZNF813	1.82087		NM_213589	RAPH1	1.11565
NM_006431	PRMT2	1.81765		NM_006431	CCT2	1.11418
NM_080546	WDR92	1.81734		NM_080546	SLC44A1	1.11081
NM_016355	MORN2	1.81716		NM_016355	DDX47	1.10957
NM_145018	MST4	1.81714		NM_145018	C11orf82	1.10763
NM_004219	SLMAP	1.81691		NM_004219	PTTG1	1.10531
NM_004095	FAM115A	1.81657		NM_004095	EIF4EBP1	1.10493
NM_006541	PKIG	1.81525		NM_006541	GLRX3	1.10416
NM_001077446	MST4	1.815		NM_001077446	TSEN34	1.10331
NM_006826	PRPS1L1	1.81285		NM_006826	YWHAQ	1.10317
NM_015420	GTF2H1	1.81275		NM_015420	DCAF13	1.10275
NM_016545	SCARNA15	1.81047		NM_016545	IER5	1.10246
NM_001569	CHCHD4	1.81014		NM_001569	IRAK1	1.10235
NM_017919	PMS1	1.81		NM_017919	STX17	1.10234
NM_016077	FBXO3	1.80983		NM_016077	PTRH2	1.10152
NM_031918	ZFAND4	1.80859		NM_031918	KLF16	1.10004
NM_017990	CCRN4L	1.80856		NM_017990	PDPR	1.09991
NM_003425	UGCG	1.80814		NM_003425	ZNF45	1.0997
NM_138778	HIVEP3	1.80369		NM_138778	WDR85	1.09751
NM_052951	HSBP1	1.80132		NM_052951	DNTTIP1	1.09592
NM_020886	ZNF414	1.80046		NM_020886	USP28	1.09583
NM_177966	AHNAK	1.80024		NM_177966	PDE12	1.09571
NM_007034	PHF1	1.8		NM_007034	DNAJB4	1.09501
NM_022767	PCNX	1.79767		NM_022767	AEN	1.09313
NM_198595	FKBP1AP1	1.79663		NM_198595	AFAP1	1.09239
NM_002486	ZNF136	1.79594		NM_002486	NCBP1	1.09098
NM_015294	CTAGE5	1.79581		NM_015294	TRIM37	1.08925
NM_004462	FUT8	1.7951		NM_004462	FDFT1	1.08769
NM_004939	SSFA2	1.79421		NM_004939	DDX1	1.08567
NM_170679	COX11	1.79273		NM_170679	SKP1	1.08529
NM_152313	CKS2	1.79111		NM_152313	SLC36A4	1.08491
NM_003797	NASP	1.79077		NM_003797	EED	1.0811
NM_033116	ODF2	1.79038		NM_033116	NEK9	1.08017
NM_004645	CD2BP2	1.79026		NM_004645	COIL	1.07917
NM_016044	RBM11	1.78512		NM_016044	FAHD2A	1.0782
NM_006644	ZNF571	1.78327		NM_006644	HSPH1	1.07637
NM_014547	DUSP5	1.78268		NM_014547	TMOD3	1.07581
NM_005652	DST	1.7817		NM_005652	TERF2	1.07563
NM_001080123	DENND1A	1.7812		NM_001080123	PRNP	1.07312
NM_024738	SH3KBP1	1.78045		NM_024738	C12orf49	1.07074
NM_003720	TTC21B	1.78013		NM_003720	PSMG1	1.06893
NM_005983	NIT1	1.77962		NM_005983	SKP2	1.06516
NM_004526	THG1L	1.77939		NM_004526	MCM2	1.06451
NM_015954	PRSS16	1.77777		NM_015954	DERA	1.06324
NM_018482	AKIRIN2-AS1	1.7775		NM_018482	ASAP1	1.06273
NM_031286	C1RL	1.77724		NM_031286	SH3BGRL3	1.0627
NM_017801	C2orf81	1.77645		NM_017801	CMTM6	1.06205
NM_016639	TIPARP	1.77552		NM_016639	TNFRSF12A	1.06197
NM_006101	TSFM	1.77442		NM_006101	NDC80	1.06187
NM_004225	LMO7	1.77434		NM_004225	MFHAS1	1.06022
NR_002737	WDR44	1.77373		NR_002737	SNORD59A	1.05848
NM_003098	HSDL1	1.77277		NM_003098	SNTA1	1.05806
NM_006360	MAP1LC3B2	1.77256		NM_006360	EIF3M	1.05528
NM_017780	NFKBIL1	1.77183		NM_017780	CHD7	1.05361
NM_025040	TNPO1	1.77134		NM_025040	ZNF614	1.05357
NM_024546	ARL13B	1.77074		NM_024546	RNF219	1.04954
NM_023080	SH3PXD2B	1.76953		NM_023080	C8orf33	1.04908
NM_022087	DYNLL2	1.7695		NM_022087	GALNT11	1.048
NM_001690	ZNF350	1.76822		NM_001690	ATP6V1A	1.04732
NM_002804	MYBL1	1.76733		NM_002804	PSMC3	1.0461
NM_148893	LDLRAD3	1.76728		NM_148893	SVIP	1.04599
NM_032806	TNFRSF10B	1.76676		NM_032806	C3orf39	1.04536
NM_002586_1	C11orf49	1.76481		NM_002586_1	PBX2	1.0433
NM_033112	CCHCR1	1.7648		NM_033112	RRP36	1.0433
NM_018369	EID2	1.76442		NM_018369	DEPDC1B	1.04259
NM_003851	THUMPD3	1.76117		NM_003851	CREG1	1.04116
NM_001514	DDX51	1.76075		NM_001514	GTF2B	1.03702
NM_006521	PRIM2	1.76031		NM_006521	TFE3	1.0321
NM_005759	LRRC37A4	1.75986		NM_005759	ABI2	1.03074
NM_032590	KIAA1009	1.75882		NM_032590	KDM2B	1.02969
NM_024662	MED18	1.75806		NM_024662	NAT10	1.02856
NM_004781	EXT2	1.7578		NM_004781	VAMP3	1.02803
NM_016230	ZNF187	1.75779		NM_016230	CYB5R4	1.02589
NM_079834	DIAPH2	1.75674		NM_079834	SCAMP4	1.02442
NM_018957	CST3	1.75546		NM_018957	SH3BP1	1.02378
NR_003699	MAPK8IP1	1.75521		NR_003699	ZNF525	1.02172
NM_005766	PRICKLE2	1.75508		NM_005766	FARP1	1.0205
NM_016195	RAI14	1.75381		NM_016195	KIF20B	1.01675
NM_002111	FER	1.75349		NM_002111	HTT	1.01583
NM_002096	ZFP91	1.7526		NM_002096	GTF2F1	1.01545
NM_001243645	FAM122B	1.75213		NM_001243645	CFL2	1.01474
NM_002133	HPS5	1.75201		NM_002133	HMOX1	1.01472
NM_032434	PRMT3	1.75143		NM_032434	ZNF512	1.0124
NM_001012761	ECM1	1.75094		NM_001012761	RGMB	1.01115
NM_015352	ZC3H18	1.74874		NM_015352	POFUT1	1.01068
NM_006342	LOC284023	1.74846		NM_006342	TACC3	1.01039
NM_015932	ZNF440	1.7484		NM_015932	POMP	1.01038
NM_000903	BMP1	1.7483		NM_000903	NQO1	1.00976
NM_003270	ICAM1	1.7475		NM_003270	TSPAN6	1.00889
NM_001119	NUF2	1.74687		NM_001119	ADD1	1.00874
NM_001099679	CLSTN3	1.74645		NM_001099679	TRIM32	1.00522
NM_006403	BAIAP2	1.74583		NM_006403	NEDD9	1.0038
NM_016126	ANKRD13A	1.74441		NM_016126	HSPB11	1.00362
NM_018407	ZNF432	1.74409		NM_018407	LAPTM4B	1.00306
NM_005517	C3orf17	1.74392		NM_005517	HMGN2	1.0025
NM_016331	PGBD3	1.74159		NM_016331	ZNF639	1.00148
NM_170606	GRAMD1B	1.74103		NM_170606	MLL3	-1.00115
NM_020728	ZNF441	1.74064		NM_020728	ESYT2	-1.0015
NM_004990	LDHA	1.74025		NM_004990	MARS	-1.00198
NM_017944	BCORL1	1.73941		NM_017944	USP47	-1.00224
NM_003403	ATF2	1.73842		NM_003403	YY1	-1.00319
NM_001040284	SLC30A5	1.73835		NM_001040284	PAPD5	-1.00355
NM_018214	RABEPK	1.73816		NM_018214	LRRC1	-1.00356
NM_173517	WNK2	1.73642		NM_173517	VKORC1L1	-1.00666
NM_013255	C16orf57	1.73515		NM_013255	MKLN1	-1.00701
NM_005969	SEMA6B	1.73481		NM_005969	NAP1L4	-1.00764
NM_017706	CORO7	1.73436		NM_017706	WDR55	-1.00775
NM_170784	MAPRE1	1.7328		NM_170784	MKKS	-1.00868
NM_024646	FUT3	1.73272		NM_024646	ZYG11B	-1.00909
NM_013339	BTBD10	1.73173		NM_013339	ALG6	-1.00912
NM_024602	SNORA17	1.73152		NM_024602	HECTD3	-1.01114
NM_031885	VAMP7	1.72924		NM_031885	BBS2	-1.012
NM_004134	C11orf74	1.7292		NM_004134	HSPA9	-1.01347
NM_024874	SKA3	1.72813		NM_024874	KIAA0319L	-1.01426
NM_020414	RPP38	1.72807		NM_020414	DDX24	-1.01437
NM_003129	LINC00478	1.72764		NM_003129	SQLE	-1.01631
NM_012129	MON1B	1.72634		NM_012129	CLDN12	-1.01714
NM_002645	SDR42E1	1.72545		NM_002645	PIK3C2A	-1.01787
NM_014305	PIM2	1.72488		NM_014305	TGDS	-1.01908
NM_014920	JMJD6	1.72392		NM_014920	ICK	-1.01994
NM_001982	PACSIN3	1.7235		NM_001982	ERBB3	-1.02085
NM_194314	OBFC2A	1.7233		NM_194314	ZBTB41	-1.02134
NM_025134	STAT1	1.7232		NM_025134	CHD9	-1.02167
NM_001080452	VAMP7	1.72314		NM_001080452	GPR108	-1.02246
NM_203298	SGTB	1.72198		NM_203298	CHCHD1	-1.02312
NM_024947	CD99P1	1.72104		NM_024947	PHC3	-1.02341
NM_002734	FMR1	1.72066		NM_002734	PRKAR1A	-1.027
NM_006980	HCST	1.71981		NM_006980	MTERF	-1.02721
NM_002951	NUP62	1.71972		NM_002951	RPN2	-1.02785
NM_001134232	ADPGK	1.71827		NM_001134232	TMEM106B	-1.02828
NM_020205	RNF38	1.71548		NM_020205	OTUD7B	-1.03198
NR_026899	ZNF605	1.71502		NR_026899	LOC146880	-1.03273
NM_017794	SF1	1.71476		NM_017794	KIAA1797	-1.03632
NM_024761	PSMD10	1.71426		NM_024761	MOB3B	-1.03678
NM_007368	BBS12	1.71368		NM_007368	RASA3	-1.0388
NM_004261	CBY1	1.71321		NM_004261	2018-09-15	-1.04031
NM_145305	CBX1	1.71278		NM_145305	SLC25A43	-1.04073
NM_152307	TPX2	1.71266		NM_152307	TRMT61A	-1.04268
NM_000188	TMEM106C	1.7124		NM_000188	HK1	-1.04331
NM_020662	C15orf40	1.71189		NM_020662	MRS2	-1.04411
NM_000969	C7orf31	1.7118		NM_000969	RPL5	-1.0445
NM_032632	TUBB4A	1.7111		NM_032632	PAPOLA	-1.04452
NM_022834	RCCD1	1.70931		NM_022834	VWA1	-1.04521
NM_005637	PRKRA	1.70888		NM_005637	SS18	-1.04625
NM_016039	SLC35B4	1.70739		NM_016039	C14orf166	-1.04713
NM_181471	SPOP	1.70724		NM_181471	RFC2	-1.04714
NM_004649	POPDC3	1.70652		NM_004649	C21orf33	-1.04746
NM_003801	YPEL5	1.70582		NM_003801	GPAA1	-1.04775
NM_013232	UPK3B	1.70567		NM_013232	PDCD6	-1.04936
NM_006755	MED22	1.70509		NM_006755	TALDO1	-1.04946
NM_001014431	TAF1C	1.70342		NM_001014431	AKT1	-1.0502
NM_199054	SMC2	1.70325		NM_199054	MKNK2	-1.0511
NM_001080453	ADRA2C	1.70221		NM_001080453	INTS1	-1.05162
NM_018156	ZIC5	1.70217		NM_018156	VPS13D	-1.05328
NM_002467	IKZF4	1.70151		NM_002467	MYC	-1.05337
NM_002114	GOLGA8A	1.7012		NM_002114	HIVEP1	-1.05496
NM_020859	THAP3	1.70013		NM_020859	SHROOM3	-1.05543
NM_025128	AADAT	1.6986		NM_025128	MUS81	-1.05628
NM_001102575	TXNRD3	1.6985		NM_001102575	SNX18	-1.05704
NM_001866	PPAP2C	1.69778		NM_001866	COX7B	-1.0589
NM_005402	CDKN2A	1.69554		NM_005402	RALA	-1.05897
NM_004046	DRAM1	1.69355		NM_004046	ATP5A1	-1.05933
NM_013302	AKNA	1.69218		NM_013302	EEF2K	-1.05967
NM_025204	MYADM	1.69186		NM_025204	TRABD	-1.06077
NM_007210	ZNF506	1.69091		NM_007210	GALNT6	-1.06132
NM_006004	TCEAL4	1.69034		NM_006004	UQCRH	-1.06143
NM_015374	C6orf226	1.69011		NM_015374	SUN2	-1.0624
NM_014287	ZFP90	1.68966		NM_014287	NOMO1	-1.063
NM_013393	MUTYH	1.68923		NM_013393	FTSJ2	-1.06451
NM_001042473	ZNF28	1.68883		NM_001042473	ACBD5	-1.06503
NM_002871	SLC39A4	1.68815		NM_002871	RABIF	-1.0653
NM_194449	SLC10A3	1.68773		NM_194449	PHLPP1	-1.06547
NM_004800	FANCL	1.68772		NM_004800	TM9SF2	-1.06627
NM_019002	RNF24	1.68744		NM_019002	ETAA1	-1.06722
NM_002858	FXYD3	1.68743		NM_002858	ABCD3	-1.06784
NM_005327	TAZ	1.68632		NM_005327	HADH	-1.0689
NM_173852	BAG3	1.68211		NM_173852	KRTCAP2	-1.07093
NM_203458	ZNF433	1.68205		NM_203458	NOTCH2NL	-1.07126
NM_006420	BAP1	1.68159		NM_006420	ARFGEF2	-1.07323
NM_014624	CARD10	1.68147		NM_014624	S100A6	-1.07397
NM_021928	PTPRS	1.68016		NM_021928	SPCS3	-1.0747
NM_017755	LOC155060	1.67993		NM_017755	NSUN2	-1.07555
NM_002488	PPP2R3B	1.6783		NM_002488	NDUFA2	-1.07685
NM_021130	FPGS	1.6782		NM_021130	PPIA	-1.07757
NM_030798	COX11	1.67811		NM_030798	WBSCR16	-1.07871
NM_182715	SNX16	1.67796		NM_182715	SYPL1	-1.08067
NM_018206	SNORA14A	1.67751		NM_018206	VPS35	-1.08069
NM_017437	SNORA16A	1.67751		NM_017437	CPSF2	-1.08125
NM_031903	TMEM25	1.67738		NM_031903	MRPL32	-1.08199
NM_006833	APOO	1.67622		NM_006833	COPS6	-1.08251
NM_018356	LIPA	1.67415		NM_018356	C5orf22	-1.08293
NM_002524	POU2F1	1.6741		NM_002524	NRAS	-1.0836
NM_014838	ESRP1	1.67406		NM_014838	ZBED4	-1.08438
NM_001153	RNF8	1.6733		NM_001153	ANXA4	-1.08542
NM_000925	TAOK3	1.67232		NM_000925	PDHB	-1.08651
NM_017668	SACS	1.67203		NM_017668	NDE1	-1.08703
NM_021629	XYLT2	1.67199		NM_021629	GNB4	-1.08726
NM_014577	SLC25A25	1.67154		NM_014577	BRD1	-1.0882
NM_012455	ZNF468	1.67118		NM_012455	PSD4	-1.08849
NM_019024	PDP1	1.67072		NM_019024	HEATR5B	-1.09093
NM_139321	ZNF767	1.66949		NM_139321	ATRN	-1.09367
NM_006035	MAP2K3	1.66902		NM_006035	CDC42BPB	-1.09379
NM_005732	MAST4	1.6681		NM_005732	RAD50	-1.0945
NM_031229	PNPLA3	1.66774		NM_031229	RBCK1	-1.09481
NM_021229	YBEY	1.66767		NM_021229	NTN4	-1.09597
NM_052865	SDSL	1.66661		NM_052865	C20orf72	-1.09641
NM_000637	PELI3	1.66637		NM_000637	GSR	-1.09672
NM_017999	ZNF778	1.66612		NM_017999	RNF31	-1.0988
NM_005095	ARMC6	1.66602		NM_005095	ZMYM4	-1.09915
NR_003265	UAP1	1.66561		NR_003265	SDHAP2	-1.0993
NM_032173	MIR641	1.66543		NM_032173	ZNRF3	-1.1009
NM_018178	UTP6	1.66508		NM_018178	GOLPH3L	-1.10199
NM_020381	DDX58	1.66497		NM_020381	PDSS2	-1.10397
NM_002583	GNL3L	1.66451		NM_002583	PAWR	-1.10539
NM_173685	ZNF501	1.66042		NM_173685	NSMCE2	-1.10613
NM_020117	TRIAP1	1.65948		NM_020117	LARS	-1.10615
NM_033055	LRIG3	1.65946		NM_033055	HIAT1	-1.10647
NM_005803_1	FAM107B	1.65939		NM_005803_1	FLOT1	-1.10649
NM_020247	CTH	1.65846		NM_020247	ADCK3	-1.10721
NM_031431	ADRB2	1.657		NM_031431	COG3	-1.10807
NR_045209	ORC1	1.65668		NR_045209	DLST	-1.1113
NM_006636	C8orf59	1.65545		NM_006636	MTHFD2	-1.11259
NM_138300	EPB41	1.65461		NM_138300	PYGO2	-1.11317
NM_016733	CEP19	1.65343		NM_016733	LIMK2	-1.11639
NM_017567	MIR4653	1.65326		NM_017567	NAGK	-1.11669
NM_003609	CLCN5	1.65288		NM_003609	HIRIP3	-1.11726
NM_005923	GSDMB	1.65281		NM_005923	MAP3K5	-1.12102
NM_006955	PLEKHG6	1.65186		NM_006955	ZNF33B	-1.12218
NM_002553	CLIC4	1.65131		NM_002553	ORC5	-1.12228
NM_016040	GPR19	1.65068		NM_016040	TMED5	-1.12267
NM_003794	TRIM65	1.65064		NM_003794	SNX4	-1.12317
NM_012319	ASB13	1.65014		NM_012319	SLC39A6	-1.12331
NM_001693	ZNF577	1.64954		NM_001693	ATP6V1B2	-1.12428
NR_004403	STK19	1.6495		NR_004403	SNORD97	-1.12835
NM_014188	DYNLL1	1.64883		NM_014188	SSU72	-1.12872
NM_001663	SSBP3	1.64811		NM_001663	ARF6	-1.12876
NM_020902	TUBB6	1.64747		NM_020902	CAMSAP3	-1.12937
NM_016144	SNORD1C	1.64722		NM_016144	COMMD10	-1.12953
NM_013265	HIATL2	1.64708		NM_013265	C11orf2	-1.13149
NM_013284	FLVCR1-AS1	1.64456		NM_013284	POLM	-1.13238
NM_018424	PTPMT1	1.64354		NM_018424	EPB41L4B	-1.13256
NM_002653	ARMCX5	1.64331		NM_002653	PITX1	-1.13359
NM_018372	DDB2	1.64305		NM_018372	LRIF1	-1.13437
NM_005113	SNORA57	1.64191		NM_005113	GOLGA5	-1.13463
NM_001029885	KAT6A	1.64089		NM_001029885	GLTPD1	-1.1354
NM_007213	FKBPL	1.6401		NM_007213	PRAF2	-1.13564
NM_016292	ZNF280C	1.63995		NM_016292	TRAP1	-1.13632
NM_005973	RBM12B	1.63952		NM_005973	PRCC	-1.13689
NM_032408	TXN	1.63947		NM_032408	BAZ1B	-1.13689
NM_015710	APRT	1.6384		NM_015710	GLTSCR2	-1.13727
NM_005872	TWSG1	1.6375		NM_005872	BCAS2	-1.13861
NM_006366	NAB1	1.63552		NM_006366	CAP2	-1.13868
NR_026660	ACP1	1.63531		NR_026660	RPL19P12	-1.13918
NM_006720	ZNF736	1.63303		NM_006720	ABLIM1	-1.13972
NM_017918	RGPD4	1.6329		NM_017918	CCDC109B	-1.14034
NM_004096	F11R	1.63211		NM_004096	EIF4EBP2	-1.14127
NM_018590	FAM204A	1.63123		NM_018590	CSGALNACT2	-1.14216
NM_198204	GOSR2	1.6305		NM_198204	MLX	-1.14255
NM_020529	HPCAL1	1.63045		NM_020529	NFKBIA	-1.14444
NM_002085	ZNF530	1.63035		NM_002085	GPX4	-1.14454
NM_001195215	SAMHD1	1.62982		NM_001195215	DENND1B	-1.14501
NM_004733	FAM127A	1.62759		NM_004733	SLC33A1	-1.14647
NM_021167	EIF2C2	1.62707		NM_021167	GATAD1	-1.14671
NM_138376	BIVM	1.62692		NM_138376	TTC5	-1.14793
NM_005645	NIP7	1.62592		NM_005645	TAF13	-1.14932
NM_030937	CXorf40A	1.62578		NM_030937	CCNL2	-1.14947
NM_138425	CDC27	1.62568		NM_138425	C12orf57	-1.15003
NM_018275	MAK16	1.62452		NM_018275	C7orf43	-1.15126
NM_020410	KCNMA1	1.62388		NM_020410	ATP13A1	-1.15144
NM_001042467	LOC541471	1.62323		NM_001042467	MLPH	-1.15162
NM_001860	BLCAP	1.6225		NM_001860	SLC31A2	-1.15359
NM_004214	NCK1	1.6213		NM_004214	FIBP	-1.15375
NM_145203	TRADD	1.62098		NM_145203	CSNK1A1L	-1.15452
NM_004371	SH3GL1	1.61998		NM_004371	COPA	-1.15466
NM_006369	CDCA7L	1.61929		NM_006369	LRRC41	-1.15493
NM_019082	U2AF1	1.61853		NM_019082	DDX56	-1.15571
NM_007254	HDGFRP2	1.61794		NM_007254	PNKP	-1.15578
NM_031454	CENPH	1.61742		NM_031454	SELO	-1.15628
NM_001130	GLT8D1	1.61649		NM_001130	AES	-1.15703
NM_005242	EXOC7	1.61498		NM_005242	F2RL1	-1.15741
NM_001025603	C6orf108	1.61458		NM_001025603	RFX5	-1.15801
NM_013382	RNF19B	1.61436		NM_013382	POMT2	-1.1585
NM_138820	PPP2R3B	1.61382		NM_138820	HIGD2A	-1.15988
NM_030809	WFS1	1.61357		NM_030809	CSRNP2	-1.16023
NM_015982	OGG1	1.61333		NM_015982	YBX2	-1.1616
NM_001145416	TTPAL	1.61317		NM_001145416	TMEM205	-1.164
NM_152383	CD151	1.61303		NM_152383	DIS3L2	-1.16502
NM_022574	PSMA1	1.61263		NM_022574	GIGYF1	-1.16604
NM_001077484	NUDT22	1.61245		NM_001077484	SLC38A1	-1.16707
NM_014580	SNORD77	1.61228		NM_014580	SLC2A8	-1.16772
NR_024031	C16orf46	1.61219		NR_024031	DANCR	-1.16897
NM_017901	FAM217B	1.61048		NM_017901	TPCN1	-1.16968
NM_023071	RRM2B	1.60947		NM_023071	SPATS2	-1.17111
NM_014698	PPP1R26	1.60943		NM_014698	TMEM63A	-1.17171
NM_006409	C8orf39	1.60925		NM_006409	ARPC1A	-1.17221
NM_013374	CWF19L1	1.60863		NM_013374	PDCD6IP	-1.17267
NM_024094	RRS1	1.60855		NM_024094	DSCC1	-1.17314
NM_007110	CHCHD7	1.60824		NM_007110	TEP1	-1.17667
NM_001127496	DNM1L	1.60665		NM_001127496	SPRY4	-1.17669
NM_012254	HSPA1B	1.6054		NM_012254	SLC27A5	-1.17806
NM_001619	RPL32	1.60453		NM_001619	ADRBK1	-1.17834
NM_002892	RAD54B	1.60191		NM_002892	ARID4A	-1.17934
NM_152835	ZNF28	1.60113		NM_152835	PDIK1L	-1.17964
NM_002079	ZGPAT	1.60089		NM_002079	GOT1	-1.18021
NM_006893	CDKN3	1.59829		NM_006893	EIF2D	-1.18091
NM_001127230	PPP2R3A	1.59812		NM_001127230	AURKAIP1	-1.18172
NM_006178_1	PTPN1	1.59668		NM_006178_1	NSF	-1.18215
NM_019054	HNRPDL	1.59657		NM_019054	FAM35A	-1.18228
NM_020156	SLC35B3	1.59585		NM_020156	C1GALT1	-1.18267
NM_001080495	LOC147727	1.59405		NM_001080495	TNRC18	-1.18276
NM_001128627	MAP3K14	1.59328		NM_001128627	SPIRE1	-1.18335
NM_015914	B4GALT3	1.59318		NM_015914	TXNDC11	-1.18441
NM_015392	CETN2	1.59175		NM_015392	NPDC1	-1.18609
NM_005234	PLIN2	1.59169		NM_005234	NR2F6	-1.18613
NM_152407	CA11	1.59081		NM_152407	GRPEL2	-1.18684
NR_028327_2	PPP4R1	1.59038		NR_028327_2	LOC100133331	-1.18686
NM_020792	BCL2L12	1.5899		NM_020792	NCEH1	-1.18707
NM_033426	KRT6B	1.58989		NM_033426	KIAA1737	-1.18724
NM_004947	AGBL5	1.58968		NM_004947	DOCK3	-1.18751
NM_052864	NCF4	1.58791		NM_052864	TIFA	-1.18773
NM_001014436	CASP4	1.58787		NM_001014436	DBNL	-1.1884
NM_006339	RACGAP1	1.58744		NM_006339	HMG20B	-1.18981
NM_006076	GPR3	1.58652		NM_006076	AGFG2	-1.18994
NM_001042679	SF1	1.58526		NM_001042679	RHOC	-1.19049
NM_017768	RNF19A	1.58525		NM_017768	LRRC40	-1.19364
NM_014925	TPD52L2	1.58386		NM_014925	R3HDM2	-1.19366
NM_012479	MFI2	1.58105		NM_012479	YWHAG	-1.19377
NM_030935	ATXN1L	1.58066		NM_030935	TSC22D4	-1.19505
NM_080861	RP2	1.57962		NM_080861	SPSB3	-1.19655
NM_138477	CLSPN	1.57859		NM_138477	CDAN1	-1.19688
NM_016026	PRPS1	1.5783		NM_016026	RDH11	-1.19851
NM_002618	OPA1	1.57798		NM_002618	PEX13	-1.19861
NM_017866	GLIPR2	1.57717		NM_017866	TMEM70	-1.19876
NM_006606	PPP1R18	1.57625		NM_006606	RBBP9	-1.19914
NR_015442	SMC2	1.5757		NR_015442	LOC401397	-1.19996
NM_000983	KIF23	1.57533		NM_000983	RPL22	-1.2013
NM_030571	TPM1	1.57508		NM_030571	NDFIP1	-1.20224
NM_001136180	C12orf43	1.57264		NM_001136180	HSBP1L1	-1.20246
NM_024671	MFAP2	1.57249		NM_024671	ZNF768	-1.20324
NM_012095	BNIP3L	1.5707		NM_012095	AP3M1	-1.20677
NM_022736	CDKN1A	1.57057		NM_022736	MFSD1	-1.207
NM_003766	MCF2L	1.57036		NM_003766	BECN1	-1.20805
NM_001931	TMEM177	1.56837		NM_001931	DLAT	-1.20827
NM_003366	LOC100144603	1.56803		NM_003366	UQCRC2	-1.20926
NM_153260	RLIM	1.56567		NM_153260	LRRC57	-1.21003
NM_022171	DOPEY1	1.56563		NM_022171	TCTA	-1.21051
NM_020853	MLKL	1.56557		NM_020853	KIAA1467	-1.21084
NM_003246	SKP1P2	1.56485		NM_003246	THBS1	-1.21143
NM_020191	UBA6	1.56421		NM_020191	MRPS22	-1.21168
NM_022130	ARPC4	1.56267		NM_022130	GOLPH3	-1.21414
NM_001123068	MKS1	1.56223		NM_001123068	PPIAL4G	-1.21482
NM_032374	PELI3	1.56164		NM_032374	APOPT1	-1.21576
NM_022553_1	LOC440944	1.56093		NM_022553_1	VPS52	-1.21645
NM_014297	KLHL22	1.56037		NM_014297	ETHE1	-1.21658
NM_012437	L1CAM	1.55994		NM_012437	SNAPIN	-1.21698
NM_052969	AMPD2	1.55873		NM_052969	RPL39L	-1.21831
NM_001142587	FAM214B	1.55847		NM_001142587	NFYC	-1.21886
NM_001665	DYNC2H1	1.55793		NM_001665	RHOG	-1.21947
NM_001610	RASSF5	1.55742		NM_001610	ACP2	-1.2197
NM_019009	DUSP7	1.55718		NM_019009	TOLLIP	-1.21977
NM_024827	SNHG7	1.5571		NM_024827	HDAC11	-1.22126
NR_003580_1	HSPA1L	1.5566		NR_003580_1	LOC100093631	-1.22398
NR_003580	NRIP1	1.55645		NR_003580	LOC100093631	-1.22419
NM_002833	LNPEP	1.55631		NM_002833	PTPN9	-1.22446
NM_024105	CDK10	1.55413		NM_024105	ALG12	-1.22861
NM_001532	CD276	1.55405		NM_001532	SLC29A2	-1.22917
NM_004515	CTSL3	1.55405		NM_004515	ILF2	-1.23015
NM_014169	KLF10	1.55351		NM_014169	CHMP4A	-1.23067
NM_006335	LOC100507463	1.55305		NM_006335	TIMM17A	-1.23095
NM_004587	HEATR6	1.55291		NM_004587	RRBP1	-1.23113
NM_199262	GULP1	1.5519		NM_199262	SP6	-1.2316
NM_001987	AHNAK	1.55176		NM_001987	ETV6	-1.23169
NM_004713	NSDHL	1.55116		NM_004713	NEMF	-1.23216
NM_145102	DNAL1	1.55094		NM_145102	ZKSCAN5	-1.23274
NM_012140	TRMT2B	1.55022		NM_012140	SLC25A10	-1.23274
NM_183373	DYNC2LI1	1.54915		NM_183373	PXDC1	-1.23296
NM_005633	C21orf2	1.54876		NM_005633	SOS1	-1.23311
NM_025185	REEP6	1.54814		NM_025185	TANC2	-1.23324
NM_012243	MCM3	1.54805		NM_012243	SLC35A3	-1.23495
NM_014740	C4orf27	1.54754		NM_014740	EIF4A3	-1.23544
NM_000521	ZNF320	1.54728		NM_000521	HEXB	-1.23615
NM_080651	ATP11A	1.5469		NM_080651	MED30	-1.23913
NM_001802	UXS1	1.54658		NM_001802	CDR2	-1.23925
NM_000499	ARHGAP12	1.54641		NM_000499	CYP1A1	-1.23972
NM_005341	FMR1	1.54532		NM_005341	ZBTB48	-1.24191
NM_022832	BRP44	1.54499		NM_022832	USP46	-1.2426
NM_018845	TACC1	1.54497		NM_018845	SLC50A1	-1.247
NM_001918	CTSB	1.54306		NM_001918	DBT	-1.2472
NM_020239	SDCBP	1.54247		NM_020239	CDC42SE1	-1.24755
NM_006556	ZNF268	1.54238		NM_006556	PMVK	-1.24822
NM_178862	SAFB	1.542		NM_178862	STT3B	-1.24914
NM_001080392	ETV4	1.54134		NM_001080392	KIAA1147	-1.24975
NM_020131	DGKE	1.5413		NM_020131	UBQLN4	-1.25055
NM_030961	USF1	1.54074		NM_030961	TRIM56	-1.25174
NM_006716	C2orf44	1.54015		NM_006716	DBF4	-1.25357
NM_001184939	IKBKG	1.5401		NM_001184939	EPB41L5	-1.25418
NM_018202	STK36	1.53985		NM_018202	TMEM57	-1.25496
NM_013262	LDLR	1.53933		NM_013262	MYLIP	-1.25508
NM_014400	AATF	1.53825		NM_014400	LYPD3	-1.2551
NM_005706	STK17B	1.53761		NM_005706	TSSC4	-1.25515
NM_005089	CUEDC1	1.53667		NM_005089	ZRSR2	-1.25696
NM_001344	ZNF746	1.53653		NM_001344	DAD1	-1.25739
NM_001142471	TFDP2	1.53597		NM_001142471	INTS12	-1.25766
NR_028379	EXTL2	1.53211		NR_028379	FTX	-1.25972
NM_138799	DRAP1	1.53193		NM_138799	MBOAT2	-1.25993
NM_002428	CCDC102A	1.53192		NM_002428	MMP15	-1.26197
NM_194292	SMYD3	1.53058		NM_194292	SASS6	-1.26334
NM_207309	ABCE1	1.5305		NM_207309	UAP1L1	-1.26386
NM_006423	GSN	1.5303		NM_006423	RABAC1	-1.26411
NM_014983	BAX	1.52973		NM_014983	HMGXB3	-1.26575
NM_014992	HSPBAP1	1.52965		NM_014992	DAAM1	-1.26918
NM_016065	EFNB1	1.52842		NM_016065	MRPS16	-1.2698
NM_003676	SYS1	1.52817		NM_003676	DEGS1	-1.27226
NM_014278	ZNF703	1.52784		NM_014278	HSPA4L	-1.27291
NM_006965	MORN4	1.52742		NM_006965	ZNF24	-1.27293
NM_001892	MARVELD2	1.52738		NM_001892	CSNK1A1	-1.27314
NM_003443	NUAK2	1.52734		NM_003443	ZBTB17	-1.27408
NM_001084392	CASK	1.52697		NM_001084392	DDT	-1.27438
NM_012083	2017-09-11	1.52677		NM_012083	FRAT2	-1.27494
NM_173348	KRT6C	1.52619		NM_173348	FAM149B1	-1.27517
NR_027064	CCNYL1	1.52619		NR_027064	PLAC2	-1.27521
NM_014017	IL4R	1.52541		NM_014017	LAMTOR2	-1.27594
NM_001164722	ZNF81	1.52507		NM_001164722	PTAFR	-1.2763
NM_178229	ABCA7	1.52345		NM_178229	IQGAP3	-1.27681
NM_004599	PLS1	1.52301		NM_004599	SREBF2	-1.27761
NM_002199	DPY19L4	1.52262		NM_002199	IRF2	-1.27839
NM_005868	NDUFA11	1.5215		NM_005868	BET1	-1.28157
NM_001497	ELOVL7	1.52114		NM_001497	B4GALT1	-1.282
NM_005570	ADPRHL1	1.51964		NM_005570	LMAN1	-1.28276
NM_173511	EPDR1	1.51888		NM_173511	FAM117B	-1.28485
NM_001067	POU2F1	1.51832		NM_001067	TOP2A	-1.2854
NM_005482	SLC30A6	1.51753		NM_005482	PIGK	-1.28615
NM_018085	KLHL15	1.51748		NM_018085	IPO9	-1.28715
NM_020338	DPCD	1.51641		NM_020338	ZMIZ1	-1.29246
NM_001201365	WSB2	1.5162		NM_001201365	RNF14	-1.29272
NM_001017970	PARD3	1.51593		NM_001017970	TMEM30B	-1.29282
NM_002646	BIVM	1.51435		NM_002646	PIK3C2B	-1.29294
NM_014936	APOL6	1.51427		NM_014936	ENPP4	-1.29425
NM_001195518	ARFGAP3	1.51353		NM_001195518	MICU1	-1.29437
NM_015254	ANKS6	1.51338		NM_015254	KIF13B	-1.29484
NM_015012	TSG101	1.51204		NM_015012	TMEM41B	-1.29523
NM_020343	FXYD5	1.51188		NM_020343	RALGAPA2	-1.29694
NM_014396	MED20	1.51178		NM_014396	VPS41	-1.29761
NM_003635	WDR19	1.51147		NM_003635	NDST2	-1.29978
NM_004894	TRIM5	1.51116		NM_004894	C14orf2	-1.30191
NM_007103	GYS1	1.5111		NM_007103	NDUFV1	-1.30481
NM_016652	PHLPP2	1.51066		NM_016652	CRNKL1	-1.30576
NM_002564	SPG7	1.50925		NM_002564	P2RY2	-1.30619
NM_153035	PPP2R2A	1.50893		NM_153035	TCEANC2	-1.30683
NM_006265	CEBPG	1.50892		NM_006265	RAD21	-1.30701
NM_014294	NET1	1.50821		NM_014294	TRAM1	-1.30872
NM_005698	IFNGR1	1.50796		NM_005698	SCAMP3	-1.30885
NM_014632	MLF1	1.50588		NM_014632	MICAL2	-1.30926
NM_006496	HMGCS1	1.5055		NM_006496	GNAI3	-1.31114
NM_017563	POGLUT1	1.50473		NM_017563	IL17RD	-1.31134
NM_020184	BTF3	1.50339		NM_020184	CNNM4	-1.31215
NM_016618	ATG4B	1.50326		NM_016618	KRCC1	-1.31299
NM_016013	PFDN2	1.50323		NM_016013	NDUFAF1	-1.31302
NM_001031835	PORCN	1.50288		NM_001031835	PHKB	-1.3145
NM_003390	TMEM97	1.50145		NM_003390	WEE1	-1.31451
NM_198597	FGD6	1.501		NM_198597	SEC24C	-1.31844
NM_020827	CSTA	1.50048		NM_020827	KIAA1430	-1.32019
NM_001084	KIF14	1.49838		NM_001084	PLOD3	-1.32134
NM_017994	ANKRD2	1.49762		NM_017994	C7orf42	-1.32175
NM_003080	PXN	1.49752		NM_003080	SMPD2	-1.32204
NM_058004	RWDD3	1.49601		NM_058004	PI4KA	-1.32293
NM_016297	CASKIN2	1.49561		NM_016297	PCYOX1	-1.32586
NM_199320	HIATL1	1.49512		NM_199320	PHF17	-1.3259
NM_001010867	EPHA2	1.49509		NM_001010867	IBA57	-1.32769
NM_152487	NAA35	1.49475		NM_152487	TMEM56	-1.32906
NM_005863	ACCS	1.49472		NM_005863	NET1	-1.33001
NM_006166	ASPH	1.49456		NM_006166	NFYB	-1.33108
NM_004453	CEP170P1	1.49433		NM_004453	ETFDH	-1.33114
NM_015074	CPEB2	1.49382		NM_015074	KIF1B	-1.33211
NM_001243738_3	PUS7L	1.49371		NM_001243738_3	RGL2	-1.33231
NM_001013848	TAF1A	1.49342		NM_001013848	EXOC6	-1.33234
NM_006827	LYAR	1.493		NM_006827	TMED10	-1.33284
NM_015556	RNF135	1.4925		NM_015556	SIPA1L1	-1.33292
NM_133478	CLCN2	1.49183		NM_133478	SLC4A5	-1.33408
NM_024092	C9orf95	1.49095		NM_024092	TMEM109	-1.33579
NM_018259	ZNF670	1.49079		NM_018259	TTC17	-1.3384
NM_015965	MET	1.49077		NM_015965	NDUFA13	-1.33881
NM_001040020	PES1	1.49066		NM_001040020	FAM3C	-1.33885
NM_152391	KIAA1432	1.49059		NM_152391	PQLC3	-1.33985
NM_005088_1	KCNMB3	1.4898		NM_005088_1	AKAP17A	-1.34171
NM_015060	ADM	1.48962		NM_015060	AVL9	-1.34205
NM_017519	HYLS1	1.48957		NM_017519	ARID1B	-1.34223
NM_022836	KDELC2	1.48855		NM_022836	DCLRE1B	-1.34369
NM_194071	USP39	1.48839		NM_194071	CREB3L2	-1.34421
NM_182612	ZNF197	1.48706		NM_182612	PDDC1	-1.34518
NM_003321	PTK2B	1.48645		NM_003321	TUFM	-1.34588
NM_004356	LOC646329	1.48602		NM_004356	CD81	-1.34713
NM_052875	ZNF761	1.48553		NM_052875	VPS26B	-1.34731
NM_153741	MORC4	1.48542		NM_153741	DPM3	-1.34875
NM_018697	SMC6	1.48493		NM_018697	LANCL2	-1.34894
NM_020857	SGOL2	1.48469		NM_020857	VPS18	-1.34924
NM_178566	USP1	1.48449		NM_178566	ZDHHC21	-1.34994
NM_001707	CACNB1	1.48267		NM_001707	BCL7B	-1.35048
NM_001111018	ABI1	1.48081		NM_001111018	NAV2	-1.35443
NM_024762	CCND1	1.48067		NM_024762	ZNF552	-1.35482
NM_005558	NRSN2	1.48064		NM_005558	LAD1	-1.35887
NM_018137	KHNYN	1.48062		NM_018137	PRMT6	-1.35986
NM_014267	TBRG1	1.48041		NM_014267	C11orf58	-1.36069
NM_021930	PIGQ	1.47841		NM_021930	RINT1	-1.36084
NM_001111067	HOMER2	1.47824		NM_001111067	ACVR1	-1.36112
NM_020166	CMIP	1.47796		NM_020166	MCCC1	-1.36117
NM_030810	ENOX2	1.47762		NM_030810	TXNDC5	-1.362
NM_199050	HMGA1	1.47719		NM_199050	C2CD2	-1.36272
NM_014747	CD59	1.47678		NM_014747	RIMS3	-1.36317
NM_005885	PHF20L1	1.47591		NM_005885	2018-03-06	-1.36372
NM_004091	SLC16A3	1.47545		NM_004091	E2F2	-1.36588
NM_018842	COX4NB	1.47294		NM_018842	BAIAP2L1	-1.36596
NM_152995	RAB28	1.47274		NM_152995	NFXL1	-1.3661
NM_144772	ARMC8	1.47258		NM_144772	APOA1BP	-1.36655
NM_001004	ARMCX5-GPRASP2	1.47168		NM_001004	RPLP2	-1.36667
NM_015349	DENND1A	1.46975		NM_015349	KIAA0240	-1.36682
NM_019083	ROBO1	1.46896		NM_019083	CCDC76	-1.36784
NM_174916	C11orf20	1.46855		NM_174916	UBR1	-1.36822
NM_004542	CCDC91	1.46801		NM_004542	NDUFA3	-1.36826
NM_020216	ERLIN1	1.46795		NM_020216	RNPEP	-1.36854
NM_014805	UBL5	1.46785		NM_014805	EPM2AIP1	-1.36912
NM_016433	MCM9	1.46754		NM_016433	GLTP	-1.36919
NM_014813	TMEM64	1.46611		NM_014813	LRIG2	-1.36935
NM_001135636	UNC119B	1.46601		NM_001135636	PIP5K1A	-1.36955
NM_138635	PRPF4	1.46595		NM_138635	H2AFV	-1.36955
NM_017714	GNAI2	1.46564		NM_017714	TASP1	-1.37056
NM_005333	LOC100506233	1.46545		NM_005333	HCCS	-1.37071
NM_002319	VASP	1.46521		NM_002319	LRCH4	-1.37083
NR_026890	ASXL1	1.46511		NR_026890	RPSAP9	-1.37241
NM_172170	HNRNPF	1.46376		NM_172170	CAMK2G	-1.37278
NM_022482	SMG8	1.46279		NM_022482	GZF1	-1.37296
NM_138499	GOLGA8A	1.46219		NM_138499	PWWP2B	-1.37409
NR_024492	PIK3R1	1.46188		NR_024492	FLJ42627	-1.37631
NM_001134875	CCDC77	1.46108		NM_001134875	C14orf80	-1.37759
NM_001145312	PCBP4	1.46048		NM_001145312	ETV3	-1.3779
NM_006122	PTGER4	1.4604		NM_006122	MAN2A2	-1.37866
NM_000108	NOP14-AS1	1.46022		NM_000108	DLD	-1.37895
NR_003264	TAF5	1.45994		NR_003264	SDHAP1	-1.37966
NM_005428	BTD	1.45962		NM_005428	VAV1	-1.38143
NM_005851	PPP1R18	1.45948		NM_005851	CDK2AP2	-1.38231
NM_153347	NR1D2	1.45878		NM_153347	TMEM86A	-1.38317
NM_004582	SLC41A3	1.45843		NM_004582	RABGGTB	-1.38357
NM_004272	IFIT5	1.45834		NM_004272	HOMER1	-1.3846
NM_033107	QSOX1	1.4573		NM_033107	GTPBP10	-1.38848
NM_012423	ANXA5	1.45713		NM_012423	RPL13A	-1.38869
NM_004866	S1PR3	1.45691		NM_004866	SCAMP1	-1.39027
NM_016089	STK17A	1.45632		NM_016089	ZNF589	-1.39135
NM_015097	ZNF222	1.45581		NM_015097	CLASP2	-1.39178
NM_001193361	NKRF	1.45577		NM_001193361	EXD2	-1.39342
NM_012405	SUDS3	1.45558		NM_012405	ICMT	-1.39454
NM_002266	TCEB1	1.45545		NM_002266	KPNA2	-1.39652
NR_033796	TTC23	1.45344		NR_033796	DSTNP2	-1.39707
NM_032832	CTNNB1	1.45212		NM_032832	LRP11	-1.39774
NM_199242	COPS7A	1.452		NM_199242	UNC13D	-1.39778
NM_024956	CA9	1.45166		NM_024956	TMEM62	-1.39795
NM_015176	MRPL27	1.45086		NM_015176	FBXO28	-1.3985
NM_021932	EXOC7	1.45071		NM_021932	RIC8A	-1.39976
NM_139177	ANAPC5	1.44976		NM_139177	SLC39A11	-1.40042
NM_005749	SIAH2	1.44944		NM_005749	TOB1	-1.40122
NM_018244	CD99P1	1.44919		NM_018244	UQCC	-1.40266
NM_001080424	WASF2	1.44897		NM_001080424	KDM6B	-1.40394
NM_005319	AFF1	1.44796		NM_005319	HIST1H1C	-1.4049
NM_000391	CCDC120	1.44779		NM_000391	TPP1	-1.40523
NM_032124	SLX4	1.44663		NM_032124	HDHD2	-1.40601
NM_002225	LOC727896	1.44628		NM_002225	IVD	-1.40727
NM_003713	MELK	1.44513		NM_003713	PPAP2B	-1.40992
NM_015093	ZFAND1	1.44449		NM_015093	TAB2	-1.41253
NM_020698	IST1	1.44389		NM_020698	TMCC3	-1.41377
NM_016486	RMI1	1.44349		NM_016486	TMEM69	-1.41473
NM_198576	E2F6	1.44271		NM_198576	AGRN	-1.41651
NM_014153	SF1	1.44249		NM_014153	ZC3H7A	-1.41654
NM_016121	STAT6	1.44224		NM_016121	KCTD3	-1.41659
NM_003611	ALG13	1.44182		NM_003611	OFD1	-1.41781
NM_021633	SLC35A2	1.44162		NM_021633	KLHL12	-1.41824
NM_175921	KNTC1	1.44109		NM_175921	C5orf51	-1.41899
NM_001136497	TOMM34	1.44107		NM_001136497	BTF3L4	-1.41978
NM_014455	C9orf95	1.44067		NM_014455	RNF115	-1.42146
NM_000876	SNX11	1.44065		NM_000876	IGF2R	-1.42298
NM_020639	BCAS3	1.4404		NM_020639	RIPK4	-1.42329
NM_018073	CHORDC1	1.44008		NM_018073	TRIM68	-1.42524
NM_032875	FUT10	1.43982		NM_032875	FBXL20	-1.42552
NM_017423	RHOBTB3	1.43904		NM_017423	GALNT7	-1.42588
NM_002884	TPD52L2	1.43717		NM_002884	RAP1A	-1.42592
NM_003439	ATMIN	1.43711		NM_003439	ZKSCAN1	-1.42632
NM_001188	FAM125B	1.4368		NM_001188	BAK1	-1.42692
NM_020120	LRRC8E	1.43652		NM_020120	UGGT1	-1.42792
NM_001109977	SMPD1	1.43613		NM_001109977	FAM160A1	-1.42879
NM_182547	OTX1	1.43605		NM_182547	TMED4	-1.4299
NM_015027	PDGFC	1.43604		NM_015027	PDXDC1	-1.43256
NM_000917	METTL9	1.4352		NM_000917	P4HA1	-1.43317
NM_001042604	RARS2	1.43499		NM_001042604	XRN1	-1.43324
NM_024589	HMGN4	1.43472		NM_024589	ROGDI	-1.43611
NM_012305	CASP8	1.43462		NM_012305	AP2A2	-1.43749
NM_017857	AHI1	1.43309		NM_017857	SSH3	-1.43787
NM_003568	SNORD88B	1.43253		NM_003568	ANXA9	-1.43968
NM_173540	ZDHHC7	1.43226		NM_173540	FUT11	-1.43973
NM_003838	VEZF1	1.43158		NM_003838	FPGT	-1.44003
NM_002746	DYNLT3	1.43022		NM_002746	MAPK3	-1.44011
NM_032138	TADA3	1.42998		NM_032138	KBTBD7	-1.44045
NM_024939	ZNF783	1.42808		NM_024939	ESRP2	-1.44062
NM_016200	PICALM	1.42704		NM_016200	NAA38	-1.44085
NM_004907	KSR1	1.42684		NM_004907	IER2	-1.44222
NM_022366	ZNF74	1.42617		NM_022366	TFB2M	-1.44314
NM_022489	ATAD5	1.42568		NM_022489	INF2	-1.44557
NM_006467	ZSCAN12	1.4255		NM_006467	POLR3G	-1.44839
NM_015065	MPHOSPH6	1.42507		NM_015065	EXPH5	-1.44963
NM_020432	SMUG1	1.42505		NM_020432	PHTF2	-1.45036
NM_021222	NEK6	1.42429		NM_021222	PRUNE	-1.45175
NR_003662	SPAG1	1.42399		NR_003662	RPSAP58	-1.45236
NM_002291	ZNF426	1.42228		NM_002291	LAMB1	-1.45399
NM_152531	TCF19	1.421		NM_152531	XXYLT1	-1.4553
NM_021003	MPDZ	1.42089		NM_021003	PPM1A	-1.45535
NM_001731	OGFR	1.42055		NM_001731	BTG1	-1.45666
NM_020644	DCTD	1.41988		NM_020644	TMEM9B	-1.45727
NM_004553	OPTN	1.41896		NM_004553	NDUFS6	-1.45751
NM_001039355	BAX	1.41883		NM_001039355	SLC25A29	-1.45804
NM_198850	ZNF200	1.41727		NM_198850	PHLDB3	-1.46023
NM_198495	KANSL3	1.41691		NM_198495	CTAGE4	-1.46058
NM_000098	RGPD3	1.41682		NM_000098	CPT2	-1.46058
NM_001130475	TTC26	1.41658		NM_001130475	THAP5	-1.46183
NM_014574	CCDC138	1.41651		NM_014574	STRN3	-1.46267
NM_015229	HAT1	1.41643		NM_015229	KIAA0664	-1.46343
NM_005505	SLPI	1.41642		NM_005505	SCARB1	-1.46347
NM_004539	UBA3	1.4163		NM_004539	NARS	-1.46456
NM_001239	MIR621	1.4162		NM_001239	CCNH	-1.46538
NM_032239	MCM10	1.41486		NM_032239	LARP1B	-1.46634
NM_018691	CARHSP1	1.41416		NM_018691	FAM114A2	-1.46918
NM_001099784	IQCK	1.41409		NM_001099784	FBXL19	-1.46976
NM_020141	TP53I3	1.41338		NM_020141	TMEM167B	-1.4701
NM_001256128	ASAP2	1.41333		NM_001256128	NSUN4	-1.47109
NM_014846	TATDN1	1.41293		NM_014846	KIAA0196	-1.47131
NM_017925	POFUT2	1.41195		NM_017925	DENND4C	-1.47149
NM_016478	HYI	1.4104		NM_016478	ZC3HC1	-1.47153
NM_002229	MBOAT1	1.4096		NM_002229	JUNB	-1.47167
NM_182836	CCNB1	1.4096		NM_182836	RABGGTA	-1.4733
NR_003263	HOOK3	1.40909		NR_003263	SDHAP3	-1.47472
NM_014944	PKN2	1.40895		NM_014944	CLSTN1	-1.47555
NM_004747	ASPH	1.40781		NM_004747	DLG5	-1.47599
NM_025125	SLC23A2	1.40746		NM_025125	FAM213A	-1.4767
NM_003528	TMEM216	1.40666		NM_003528	HIST2H2BE	-1.47749
NM_152285	CDCA2	1.40654		NM_152285	ARRDC1	-1.48383
NM_152243	LHX4	1.40623		NM_152243	CDC42EP1	-1.48496
NM_015103	CHST3	1.4059		NM_015103	PLXND1	-1.48725
NM_001013251	SSBP1	1.40532		NM_001013251	SLC3A2	-1.48726
NM_004612	PSMA4	1.40443		NM_004612	TGFBR1	-1.48728
NR_015432	MAP2K3	1.40441		NR_015432	LINC00493	-1.489
NM_005901	TRAF6	1.40402		NM_005901	SMAD2	-1.48917
NM_001483	RABGAP1L	1.40258		NM_001483	GBAS	-1.48984
NM_203463	ORC2	1.40201		NM_203463	CERS6	-1.4902
NM_182692	LARP4	1.39946		NM_182692	SRPK2	-1.49023
NR_002186	PPP1R13L	1.399		NR_002186	DKFZP586I1420	-1.49149
NM_016151	SERPINH1	1.39817		NM_016151	TAOK2	-1.49202
NM_022365	BIN1	1.39811		NM_022365	DNAJC1	-1.49225
NM_021942	ZNF808	1.39694		NM_021942	TRAPPC11	-1.49242
NM_021134	USP1	1.39626		NM_021134	MRPL23	-1.49288
NM_212539	RCAN3	1.39622		NM_212539	PRKCD	-1.49295
NM_016221	LEPROT	1.39552		NM_016221	DCTN4	-1.49322
NM_002044	C20orf20	1.39335		NM_002044	GALK2	-1.49359
NM_015124	FAM49B	1.39309		NM_015124	GRAMD4	-1.49492
NM_016472	ANAPC13	1.39206		NM_016472	C14orf129	-1.49547
NM_001662	PDGFA	1.38974		NM_001662	ARF5	-1.49577
NM_006135	NUDT19	1.38832		NM_006135	CAPZA1	-1.49785
NM_001097620	ZBTB43	1.38759		NM_001097620	TMEM184A	-1.4979
NM_015278	ISCU	1.38672		NM_015278	SASH1	-1.49924
NM_198273	RECQL	1.38621		NM_198273	LYSMD3	-1.49971
NM_000775	TEAD1	1.38589		NM_000775	CYP2J2	-1.50008
NM_025194	THRA	1.38542		NM_025194	ITPKC	-1.5005
NM_006832	BHLHE40	1.38495		NM_006832	FERMT2	-1.50162
NM_020649	CELF1	1.38466		NM_020649	CBX8	-1.50238
NM_014659	TPM4	1.38417		NM_014659	PPIP5K1	-1.5024
NM_014661	C11orf68	1.38313		NM_014661	FAM53B	-1.50246
NR_003692	PPAP2C	1.38276		NR_003692	SNORD124	-1.50325
NM_153365	QDPR	1.38276		NM_153365	TAPT1	-1.50336
NM_181443	C1orf133	1.38212		NM_181443	BTBD3	-1.50345
NM_004632	TONSL	1.38047		NM_004632	DAP3	-1.50345
NM_014705	FAM198B	1.38012		NM_014705	DOCK4	-1.50415
NM_016038	FGGY	1.3798		NM_016038	SBDS	-1.50769
NM_004251	DTX3L	1.37957		NM_004251	RAB9A	-1.50905
NM_014437	TRIM44	1.3789		NM_014437	SLC39A1	-1.50935
NM_020755	C8orf42	1.37871		NM_020755	SERINC1	-1.51031
NM_018316	ASTE1	1.37831		NM_018316	KLHL26	-1.51081
NM_001682	VIM	1.378		NM_001682	ATP2B1	-1.51106
NM_015316	SLC41A3	1.37762		NM_015316	PPP1R13B	-1.51107
NM_001127208	DNAJB6	1.37737		NM_001127208	TET2	-1.5111
NM_001098787	NOL8	1.37713		NM_001098787	BET1L	-1.51394
NM_033318	CENPI	1.3771		NM_033318	C22orf32	-1.51431
NM_080820	QTRTD1	1.37623		NM_080820	DTD1	-1.51459
NM_005669	TPD52L2	1.37616		NM_005669	REEP5	-1.51629
NM_173701	DIABLO	1.37613		NM_173701	WARS	-1.51656
NM_018646	ASPH	1.3759		NM_018646	TRPV6	-1.51755
NM_001166687	CYB5B	1.37543		NM_001166687	PFKM	-1.51826
NM_004279	THSD1P1	1.3737		NM_004279	PMPCB	-1.51878
NM_016235	SARNP	1.37253		NM_016235	GPRC5B	-1.51898
NM_018489	DNAJC24	1.37198		NM_018489	ASH1L	-1.51924
NM_007013	TMEM14A	1.37167		NM_007013	WWP1	-1.52224
NM_020244	RANBP3	1.37135		NM_020244	CHPT1	-1.52403
NM_001145659	CTTN	1.3712		NM_001145659	CTAGE9	-1.52514
NM_001134473	ANO10	1.3712		NM_001134473	KIAA0182	-1.52524
NM_053050	FAM18B2	1.37093		NM_053050	MRPL53	-1.52782
NM_006230	SELT	1.37061		NM_006230	POLD2	-1.52863
NM_012227_1	TSC22D2	1.37049		NM_012227_1	GTPBP6	-1.5293
NM_006052	SAYSD1	1.36784		NM_006052	DSCR3	-1.53089
NM_014696	VEGFC	1.36717		NM_014696	GPRIN2	-1.5313
NM_000918	HSDL2	1.36681		NM_000918	P4HB	-1.5327
NM_004239	ARHGAP11A	1.36666		NM_004239	TRIP11	-1.53523
NM_178448	MEX3D	1.36573		NM_178448	SAPCD2	-1.53523
NM_014916	HIPK3	1.36537		NM_014916	LMTK2	-1.5393
NM_014939	LYAR	1.36501		NM_014939	TRAPPC8	-1.53932
NM_007158	FOXO3	1.365		NM_007158	CSDE1	-1.53938
NM_003048	RFFL	1.36485		NM_003048	SLC9A2	-1.54005
NM_020744	BCL2L1	1.36465		NM_020744	MTA3	-1.54129
NM_004323	VARS2	1.36458		NM_004323	BAG1	-1.54169
NM_144658	NPRL3	1.36452		NM_144658	DOCK11	-1.54379
NM_014298	CTSC	1.36448		NM_014298	QPRT	-1.54387
NM_024120	PUF60	1.36447		NM_024120	C20orf7	-1.54519
NM_001037333	C15orf44	1.36406		NM_001037333	CYFIP2	-1.54759
NM_024036	ZNF841	1.36247		NM_024036	LRFN4	-1.54788
NM_001039697	HIVEP3	1.36167		NM_001039697	SNAPC3	-1.54817
NM_001174159	CENPO	1.35972		NM_001174159	SH2D4A	-1.54939
NM_007269	LOC100506649	1.35958		NM_007269	STXBP3	-1.55357
NM_003184	HSP90AB1	1.35935		NM_003184	TAF2	-1.55381
NM_001219	LSS	1.35889		NM_001219	CALU	-1.55422
NM_018299	ZNF192	1.35863		NM_018299	UBE2W	-1.55431
NM_032924	B3GALTL	1.35829		NM_032924	ZNF3	-1.55437
NM_022894	C1orf54	1.35817		NM_022894	PAPOLG	-1.55604
NM_004710	NAE1	1.35743		NM_004710	SYNGR2	-1.55992
NM_018439	HSPE1	1.35705		NM_018439	IMPACT	-1.56282
NM_001174072	RBMS2	1.35695		NM_001174072	SERINC5	-1.56348
NM_024927	C18orf56	1.35679		NM_024927	PLEKHH3	-1.56566
NM_025150	LOC286467	1.35376		NM_025150	TARS2	-1.56625
NM_173537	LOC728758	1.35366		NM_173537	GTF2IRD2	-1.56643
NM_001003803	UBQLN2	1.35293		NM_001003803	ATP5S	-1.56689
NM_005617	UBE2Z	1.35278		NM_005617	RPS14	-1.56702
NM_001173408	PRR22	1.35265		NM_001173408	OBSL1	-1.56749
NM_139248	AHCY	1.35214		NM_139248	LIPH	-1.56815
NM_033109	NEDD1	1.35148		NM_033109	PNPT1	-1.56953
NM_032986	CHRAC1	1.35092		NM_032986	SEC23B	-1.56983
NM_014822	EXT2	1.35045		NM_014822	SEC24D	-1.57035
NM_004168	OCRL	1.35033		NM_004168	SDHA	-1.57213
NM_002960	HSP90AB3P	1.35018		NM_002960	S100A3	-1.57846
NM_001183	BIRC5	1.34979		NM_001183	ATP6AP1	-1.57901
NM_032630	SPTY2D1	1.34965		NM_032630	CINP	-1.5791
NM_012137	SCCPDH	1.34965		NM_012137	DDAH1	-1.57981
NM_016456	C14orf45	1.34953		NM_016456	TMEM9	-1.57997
NM_001418	LDLR	1.34937		NM_001418	EIF4G2	-1.58117
NM_023015	TEFM	1.34897		NM_023015	INTS3	-1.58192
NM_021639	CKAP2L	1.34895		NM_021639	GPBP1L1	-1.58193
NM_005343	NFKBID	1.34689		NM_005343	HRAS	-1.58219
NM_152641	MAT2B	1.34677		NM_152641	ARID2	-1.58488
NM_003512	SNF8	1.34595		NM_003512	HIST1H2AC	-1.58604
NM_017653	SNORA70	1.34554		NM_017653	DYM	-1.58709
NM_018024	PRDX6	1.34483		NM_018024	WDYHV1	-1.58778
NM_032802	C10orf28	1.34474		NM_032802	SPPL2A	-1.58804
NM_198467	NONO	1.34431		NM_198467	RSBN1L	-1.58934
NM_080388	AZIN1	1.34381		NM_080388	S100A16	-1.58942
NM_012382	DYNC2LI1	1.34355		NM_012382	TTC33	-1.59134
NM_001398	BANP	1.34331		NM_001398	ECH1	-1.59221
NM_032601	F3	1.34293		NM_032601	MCEE	-1.59227
NR_026999	UBXN11	1.34244		NR_026999	LINC00265	-1.59435
NM_020921	PTK2	1.34176		NM_020921	NIN	-1.59636
NM_024565	METTL13	1.34157		NM_024565	CCNJL	-1.59764
NM_024071	GIT1	1.34147		NM_024071	ZFYVE21	-1.59913
NM_020839	SPIN4	1.34122		NM_020839	WDR48	-1.59922
NM_032164	PYCR2	1.34064		NM_032164	ZNF394	-1.60041
NM_001003688	ZFAND2A	1.34021		NM_001003688	SMAD1	-1.6007
NM_002824	WDR82	1.33975		NM_002824	PTMS	-1.60108
NM_031899	SLC20A1	1.33921		NM_031899	GORASP1	-1.60188
NM_006912	STK4	1.33868		NM_006912	RIT1	-1.60204
NM_015395	N6AMT2	1.33868		NM_015395	TECPR1	-1.60282
NM_006589	GSDMD	1.33733		NM_006589	FAM189B	-1.60316
NM_014856	SERF1B	1.33706		NM_014856	DENND4B	-1.60451
NM_014606	LRRC8B	1.3365		NM_014606	HERC3	-1.60474
NM_018077	UBLCP1	1.33626		NM_018077	RBM28	-1.60583
NM_021994	DGKQ	1.33411		NM_021994	ZNF277	-1.60614
NM_017846	LRRCC1	1.33401		NM_017846	TRNAU1AP	-1.60676
NM_017745	HEBP1	1.33389		NM_017745	BCOR	-1.60855
NM_001185022	CCDC28B	1.33355		NM_001185022	CLDN7	-1.60867
NM_006767	LLPH	1.33327		NM_006767	LZTR1	-1.60895
NM_005198	RAP2B	1.33139		NM_005198	CHKB	-1.61077
NM_021128	UEVLD	1.33092		NM_021128	POLR2L	-1.61165
NM_004749	NXT2	1.33043		NM_004749	TBRG4	-1.61184
NM_133443	SPIN1	1.32913		NM_133443	GPT2	-1.61262
NM_016074	KIAA1377	1.32859		NM_016074	BOLA1	-1.6141
NM_001100623	SLC25A26	1.32809		NM_001100623	PLEKHB2	-1.61496
NM_207362	DHX40	1.32675		NM_207362	C2orf55	-1.61525
NM_207370	ANKRD50	1.32648		NM_207370	GPR153	-1.61537
NR_024586	CLK1	1.32641		NR_024586	LOC100216545	-1.6154
NM_000532	PLEKHA3	1.32509		NM_000532	PCCB	-1.61608
NM_001105192	PIGC	1.32491		NM_001105192	TLE3	-1.61867
NM_018682	SNORD2	1.32474		NM_018682	MLL5	-1.62029
NM_004667	SLC30A5	1.32413		NM_004667	HERC2	-1.62191
NM_001981	DCAF6	1.3239		NM_001981	EPS15	-1.62191
NM_004545	KIAA1429	1.3238		NM_004545	NDUFB1	-1.62654
NM_015156	GLI4	1.32318		NM_015156	RCOR1	-1.62963
NM_005556	SLC39A3	1.32269		NM_005556	KRT7	-1.62988
NM_000027	P4HA2	1.32231		NM_000027	AGA	-1.63058
NM_017582	ELMO2	1.32178		NM_017582	UBE2Q1	-1.63075
NM_005436	LOC541471	1.32154		NM_005436	CCDC6	-1.6308
NM_014448	IARS	1.32146		NM_014448	ARHGEF16	-1.63115
NM_001424	MECP2	1.32005		NM_001424	EMP2	-1.63134
NM_080670	UNG	1.32001		NM_080670	SLC35A4	-1.63546
NR_027436	NOSIP	1.31996		NR_027436	LOC283788	-1.63575
NM_001202413	ZNF264	1.31973		NM_001202413	AKR1A1	-1.63627
NM_006391	IFT80	1.31892		NM_006391	IPO7	-1.6366
NM_001823	PRICKLE3	1.31794		NM_001823	CKB	-1.63695
NM_001116	GTF2H3	1.31794		NM_001116	ADCY9	-1.63772
NM_003848	CAPRIN1	1.31703		NM_003848	SUCLG2	-1.63859
NM_002475	SPHK2	1.31658		NM_002475	MYL6B	-1.63894
NM_007051	MITD1	1.31562		NM_007051	FAF1	-1.64173
NM_001143887	SDC4	1.31545		NM_001143887	COPS2	-1.64202
NM_012155	ZBTB12	1.31372		NM_012155	EML2	-1.64271
NM_152346	ZNF197	1.31175		NM_152346	SLC43A2	-1.64355
NM_017747	FAR1	1.31164		NM_017747	ANKHD1	-1.64438
NM_005177	TXNDC5	1.31157		NM_005177	ATP6V0A1	-1.64567
NM_001025107	DDX52	1.31066		NM_001025107	ADAR	-1.64794
NM_003730	SNHG9	1.3104		NM_003730	RNASET2	-1.64921
NM_020901	LOC100506866	1.31009		NM_020901	PHRF1	-1.64992
NM_017905	HARBI1	1.31002		NM_017905	TMCO3	-1.65121
NM_001003795	PWP1	1.30995		NM_001003795	GTF2IRD2B	-1.65364
NM_001008747	CACYBP	1.30987		NM_001008747	CTAGE15P	-1.65416
NM_144575	LOC386758	1.30987		NM_144575	CAPN13	-1.65431
NM_007204	SDCBP2	1.30958		NM_007204	DDX20	-1.65775
NM_000466	MRPL4	1.30955		NM_000466	PEX1	-1.6588
NM_021873	PPAP2C	1.30917		NM_021873	CDC25B	-1.6603
NM_014733	ANKRD42	1.30868		NM_014733	ZFYVE16	-1.66063
NM_018964	PPPDE1	1.30833		NM_018964	SLC37A1	-1.66122
NM_198508	TMEM154	1.30809		NM_198508	KLRG2	-1.6624
NM_017742	TTI2	1.30788		NM_017742	ZCCHC2	-1.6633
NM_014807	TMEM61	1.30788		NM_014807	C2CD2L	-1.66342
NM_206840	PAFAH1B3	1.30768		NM_206840	NVL	-1.66455
[truncated: 4,026 more rows]

## Sheet: DEGs
2-fold DEGs			2-fole DEGs and p-value<0.05
gene	log JIMT1/SKBR3		gene	log JIMT1/SKBR3
UCHL1	8.24452		UCHL1	8.24452
MSN	7.89216		MSN	7.89216
SGK1	7.72239		SGK1	7.72239
SPARC	7.44145		SPARC	7.44145
CD44	7.25322		CD44	7.25322
KRT5	7.04291		KRT5	7.04291
LGALS3	6.95252		LGALS3	6.95252
NGFRAP1	6.90631		PODXL	6.80752
PODXL	6.80752		ITGA6	6.5234
ITGA6	6.5234		ECHDC1	6.46654
ECHDC1	6.46654		QPCT	6.30298
SOX15	6.35388		SERPINE1	6.20532
QPCT	6.30298		GPR87	6.11468
SERPINE1	6.20532		PSORS1C2	6.06384
GPR87	6.11468		DMKN	5.89848
PSORS1C2	6.06384		FAM20C	5.84685
DMKN	5.89848		ANXA8L2	5.6632
FAM20C	5.84685		ZNF702P	5.56743
UGT1A6	5.67861		MIR205HG	5.55798
ANXA8L2	5.6632		PHLDA3	5.5357
SNAR-E	5.59837		SIX2	5.49918
ZNF702P	5.56743		RCN1	5.47562
MIR205HG	5.55798		CAV2	5.46739
PHLDA3	5.5357		PLBD1	5.44287
SIX2	5.49918		CRIP1	5.38549
TIMP1	5.49908		PHLDB2	5.2997
RCN1	5.47562		ANXA1	5.28673
CAV2	5.46739		AKR1B1	5.27891
PLBD1	5.44287		MLLT11	5.27808
ANXA8L1	5.43337		BEX4	5.2476
CRIP1	5.38549		SRPX2	5.16138
LARP6	5.37137		DPYD	5.1611
PHLDB2	5.2997		LAMA3	5.141
ANXA1	5.28673		BEX2	5.08969
AKR1B1	5.27891		HSPB8	5.08276
MLLT11	5.27808		SH2B3	5.06291
BEX4	5.2476		GALNT2	4.95863
SRPX2	5.16138		FOXD1	4.95274
DPYD	5.1611		PI3	4.94165
LAMA3	5.141		HLA-A	4.92604
BEX2	5.08969		CTNNAL1	4.90579
HSPB8	5.08276		MSRA	4.90172
SH2B3	5.06291		WNT5B	4.88743
GALNT2	4.95863		TMEM44	4.88655
FOXD1	4.95274		KRBOX1	4.84053
PI3	4.94165		CAV1	4.80123
HLA-A	4.92604		PLAC8	4.79699
CTNNAL1	4.90579		HBEGF	4.76462
MSRA	4.90172		PLEKHA2	4.6796
WNT5B	4.88743		FJX1	4.66757
TMEM44	4.88655		TFPI	4.66177
KRBOX1	4.84053		HLA-C	4.6224
CAV1	4.80123		ITGA2	4.60927
PLAC8	4.79699		GFPT2	4.59074
HBEGF	4.76462		PARP4	4.52592
PLEKHA2	4.6796		EEF1A2	4.52244
FJX1	4.66757		RILPL2	4.49502
TFPI	4.66177		LOXL2	4.4757
HLA-C	4.6224		UCA1	4.4513
ITGA2	4.60927		ISG15	4.42772
GFPT2	4.59074		CMTM7	4.42595
PARP4	4.52592		OXCT1	4.41048
EEF1A2	4.52244		PTRF	4.40163
RILPL2	4.49502		IFI6	4.37183
LOXL2	4.4757		GALNS	4.36895
UCA1	4.4513		MYEOV	4.36854
ISG15	4.42772		FER1L4	4.36663
CMTM7	4.42595		SLC39A8	4.35569
OXCT1	4.41048		TNFAIP3	4.35505
PTRF	4.40163		KCNK1	4.31582
PHF10	4.38034		DNMBP	4.31418
IFI6	4.37183		FAIM	4.30215
GALNS	4.36895		CSRP2	4.29977
MYEOV	4.36854		PHLDA1	4.29373
FER1L4	4.36663		PDP1	4.28178
SLC39A8	4.35569		COL4A5	4.27843
TNFAIP3	4.35505		TSPYL5	4.27565
KCNK1	4.31582		ITGA5	4.27237
DNMBP	4.31418		PLAU	4.26214
FAIM	4.30215		ABCG2	4.25879
CSRP2	4.29977		ETS1	4.23759
PHLDA1	4.29373		2017-03-09	4.21563
PDP1	4.28178		SH3KBP1	4.19107
COL4A5	4.27843		UPP1	4.16936
TSPYL5	4.27565		BST2	4.15947
ITGA5	4.27237		HLA-F	4.1552
PLAU	4.26214		COTL1	4.15461
ABCG2	4.25879		ADAP1	4.15235
SNAR-C3	4.24466		FBXO27	4.14808
ETS1	4.23759		CPZ	4.13111
2017-03-09	4.21563		RFTN1	4.12815
SH3KBP1	4.19107		TM2D2	4.11685
SNORD60	4.18895		C16orf5	4.10159
UPP1	4.16936		RHOF	4.09934
BST2	4.15947		2017-09-10	4.09839
HLA-F	4.1552		CDC14B	4.096
COTL1	4.15461		FAM57A	4.08968
ADAP1	4.15235		DPY19L1	4.0788
FBXO27	4.14808		LAMB3	4.07243
CPZ	4.13111		ZDHHC8	4.06415
RFTN1	4.12815		RRAS2	4.0524
TM2D2	4.11685		KISS1	4.01621
C16orf5	4.10159		DUSP3	4.01499
RHOF	4.09934		NMB	4.01294
2017-09-10	4.09839		C16orf55	3.98616
CDC14B	4.096		MDK	3.98471
FAM57A	4.08968		G0S2	3.98213
DPY19L1	4.0788		KIF3C	3.97402
LAMB3	4.07243		CRISPLD2	3.9595
KDELR3	4.06912		CLCF1	3.95786
ZDHHC8	4.06415		B4GALNT4	3.95437
RRAS2	4.0524		PSMB9	3.94442
KISS1	4.01621		GPX8	3.92414
DUSP3	4.01499		ITGA3	3.90682
NMB	4.01294		CMBL	3.9041
C16orf55	3.98616		FSCN1	3.87469
MDK	3.98471		C9orf116	3.86133
G0S2	3.98213		S100A2	3.85995
KIF3C	3.97402		PFN2	3.84564
CRISPLD2	3.9595		ABLIM3	3.80899
CLCF1	3.95786		MAGEC2	3.8034
B4GALNT4	3.95437		ZNF556	3.7835
PSMB9	3.94442		LOC100287616	3.75558
SNORA43	3.9307		ASH2L	3.7206
GPX8	3.92414		INPP1	3.70416
DPH3P1	3.92318		FAM25G	3.69795
ITGA3	3.90682		TLE4	3.68389
CMBL	3.9041		PHF19	3.68211
FSCN1	3.87469		ACOT11	3.67924
C9orf116	3.86133		CCDC80	3.67105
NME7	3.86026		PARP14	3.66363
S100A2	3.85995		FAM55C	3.65336
PFN2	3.84564		FAM83G	3.64959
BCYRN1	3.83369		FHL2	3.64362
ABLIM3	3.80899		MOK	3.61173
MAGEC2	3.8034		STC2	3.61008
ZNF556	3.7835		FAM25C	3.60625
LOC100287616	3.75558		ETV4	3.59674
ASH2L	3.7206		CST6	3.56854
INPP1	3.70416		RNF208	3.53635
FAM25G	3.69795		SORBS3	3.53118
TLE4	3.68389		ZNF488	3.52861
PHF19	3.68211		MAP6D1	3.52438
ACOT11	3.67924		TNFAIP8	3.52063
CCDC80	3.67105		GINS4	3.5119
PARP14	3.66363		SNRPN	3.51154
HNRNPA1P10	3.65733		TMSB4X	3.50123
FAM55C	3.65336		LGALS1	3.49979
FAM83G	3.64959		PLK2	3.49812
FHL2	3.64362		MYL9	3.49346
MOK	3.61173		ZNF514	3.49051
STC2	3.61008		GRAMD3	3.48715
FAM25C	3.60625		HLA-B	3.48168
ETV4	3.59674		SDCBP	3.48045
CST6	3.56854		SNHG6	3.46679
RNF208	3.53635		FTL	3.45971
GLIPR1	3.5328		RGNEF	3.45536
SORBS3	3.53118		KLHL29	3.44296
ZNF488	3.52861		DDHD2	3.43737
MAP6D1	3.52438		C9orf64	3.43658
TNFAIP8	3.52063		GATA3	3.43583
GINS4	3.5119		ARHGEF19	3.43487
SNRPN	3.51154		RASSF3	3.42836
TMSB4X	3.50123		PHF15	3.39724
LGALS1	3.49979		TCEAL8	3.39103
PLK2	3.49812		ZNF329	3.39087
MYL9	3.49346		C16orf48	3.38886
ZNF514	3.49051		NETO2	3.38705
GRAMD3	3.48715		COL13A1	3.37213
HLA-B	3.48168		STAMBPL1	3.36348
SDCBP	3.48045		SNX10	3.3607
SNHG6	3.46679		ZNF532	3.35508
FTL	3.45971		SFXN3	3.35075
RGNEF	3.45536		C9orf9	3.34894
KLHL29	3.44296		PKP2	3.34566
DDHD2	3.43737		FSTL1	3.34368
C9orf64	3.43658		ANXA2P3	3.33814
GATA3	3.43583		LSM12	3.32989
ARHGEF19	3.43487		HSD17B4	3.32927
NR1H3	3.43386		EIF5A2	3.31687
RASSF3	3.42836		SLC16A1	3.30894
PHF15	3.39724		TCEAL3	3.30365
TCEAL8	3.39103		FAM109A	3.30204
ZNF329	3.39087		ANXA2P2	3.28286
C16orf48	3.38886		AP3S1	3.2796
NETO2	3.38705		CALD1	3.27889
COL13A1	3.37213		TUBB3	3.27881
STAMBPL1	3.36348		ANXA2	3.27827
SNX10	3.3607		TMEM40	3.2664
ZNF532	3.35508		METTL1	3.25376
SFXN3	3.35075		CEP70	3.25113
C9orf9	3.34894		MXRA8	3.2488
PKP2	3.34566		TNFRSF18	3.24526
FSTL1	3.34368		PLSCR1	3.23755
COL9A3	3.33855		ARHGAP18	3.22917
ANXA2P3	3.33814		FBXO4	3.2268
LSM12	3.32989		SH3BGRL	3.22464
HSD17B4	3.32927		LOC645166	3.22287
EIF5A2	3.31687		PDK2	3.21986
SLC16A1	3.30894		XKRX	3.21826
TCEAL3	3.30365		RAC2	3.21822
FAM109A	3.30204		AGPS	3.21201
MIR614	3.29722		PIM1	3.20831
ANXA2P2	3.28286		TFPI2	3.20242
AP3S1	3.2796		DUSP10	3.1924
CALD1	3.27889		PARP9	3.1827
TUBB3	3.27881		FYN	3.17303
ANXA2	3.27827		ATP2B4	3.16716
TMEM40	3.2664		CORO1C	3.15844
METTL1	3.25376		JPH2	3.15818
CEP70	3.25113		ATG12	3.14779
MXRA8	3.2488		EFNB2	3.14499
TNFRSF18	3.24526		TCTN1	3.1376
PLSCR1	3.23755		CAPG	3.12306
ARHGAP18	3.22917		AREG	3.1225
FBXO4	3.2268		EPGN	3.11038
SH3BGRL	3.22464		CDK4	3.10682
LOC645166	3.22287		LOC654342	3.1057
PDK2	3.21986		ERLIN2	3.10088
XKRX	3.21826		EPDR1	3.09591
RAC2	3.21822		SAMD9	3.09439
AGPS	3.21201		SLFN13	3.08511
PIM1	3.20831		ELL2	3.0844
SNORA56	3.20431		FAM83A	3.07789
TFPI2	3.20242		GPC1	3.07783
DUSP10	3.1924		SLC16A13	3.0657
PARP9	3.1827		ZIC2	3.05478
ANXA2P1	3.18247		NKX3-1	3.05189
FYN	3.17303		TUBB2A	3.04847
ATP2B4	3.16716		TCTN2	3.0455
CORO1C	3.15844		NKX1-2	3.04511
JPH2	3.15818		CDCA7L	3.0145
ATG12	3.14779		SORBS1	2.99649
EFNB2	3.14499		HTATIP2	2.98949
TCTN1	3.1376		CPNE8	2.9833
SCARNA22	3.13586		ZNF549	2.97676
MIR1307	3.12336		SPHK1	2.97647
CAPG	3.12306		PIP4K2C	2.97607
AREG	3.1225		MTERFD1	2.97506
EPGN	3.11038		GPRC5A	2.97403
CDK4	3.10682		ZNF883	2.97057
LOC654342	3.1057		PPARG	2.97009
ERLIN2	3.10088		FLVCR1-AS1	2.96963
EPDR1	3.09591		TTC35	2.9594
SAMD9	3.09439		FZD2	2.94022
SLFN13	3.08511		SOWAHC	2.93942
ELL2	3.0844		ACSF3	2.93586
FAM83A	3.07789		TPT1-AS1	2.93372
GPC1	3.07783		MNS1	2.92057
SNORD33	3.0683		FZD6	2.91875
SLC16A13	3.0657		MAPK12	2.91463
ZIC2	3.05478		ST3GAL2	2.91354
NKX3-1	3.05189		PLEKHA5	2.91021
TUBB2A	3.04847		PROSC	2.89373
TCTN2	3.0455		NOS1AP	2.89157
NKX1-2	3.04511		RIN3	2.88652
CDCA7L	3.0145		SH3PXD2A	2.88533
SORBS1	2.99649		GBP3	2.88144
HTATIP2	2.98949		BOK	2.88111
CPNE8	2.9833		SLC35E4	2.87709
ZNF549	2.97676		IL8	2.8657
SPHK1	2.97647		RAD51C	2.86275
PIP4K2C	2.97607		CCDC82	2.86219
MTERFD1	2.97506		HLA-H	2.85252
GPRC5A	2.97403		CCDC34	2.84638
ZNF883	2.97057		RARRES1	2.84512
PPARG	2.97009		TIGD7	2.84385
FLVCR1-AS1	2.96963		CPOX	2.84314
TTC35	2.9594		DGAT2	2.84186
FZD2	2.94022		SLC9A6	2.84057
SOWAHC	2.93942		RNF166	2.83992
ACSF3	2.93586		METTL21B	2.83566
TPT1-AS1	2.93372		WHSC1L1	2.83294
MNS1	2.92057		ABCC4	2.83144
FZD6	2.91875		PTDSS1	2.81807
SNORD87	2.91778		RAET1L	2.81458
MAPK12	2.91463		TUBB2B	2.79948
ST3GAL2	2.91354		ANK1	2.79882
PLEKHA5	2.91021		ZNF544	2.79827
PROSC	2.89373		C12orf75	2.79717
NOS1AP	2.89157		COL4A2	2.79368
RIN3	2.88652		ZNF93	2.79337
SH3PXD2A	2.88533		CDCP1	2.78525
GBP3	2.88144		ADAMTSL4	2.78445
BOK	2.88111		ATP10D	2.78133
SLC35E4	2.87709		STK39	2.7812
IL8	2.8657		TRIP6	2.77738
MIR570	2.86566		2017-03-08	2.7735
RAD51C	2.86275		SLCO4A1	2.76814
CCDC82	2.86219		ARNTL	2.7661
HLA-H	2.85252		ZNF358	2.75975
CCDC34	2.84638		GRAMD1A	2.75735
RARRES1	2.84512		FHL3	2.75499
TIGD7	2.84385		SOCS3	2.75063
CPOX	2.84314		NR1D1	2.74767
DGAT2	2.84186		MYO1B	2.74388
SLC9A6	2.84057		XRCC6BP1	2.73864
RNF166	2.83992		ALCAM	2.73465
METTL21B	2.83566		FAM65A	2.72631
WHSC1L1	2.83294		SMURF2	2.72266
ABCC4	2.83144		PAK1	2.72121
PTDSS1	2.81807		PXN	2.72063
LOC100506100	2.81576		CCDC71L	2.71946
RAET1L	2.81458		C19orf66	2.71493
TUBB2B	2.79948		SFN	2.71104
ANK1	2.79882		CD274	2.71044
ZNF544	2.79827		UBTD1	2.70335
C12orf75	2.79717		PNMT	2.69796
COL4A2	2.79368		APOL1	2.69441
ZNF93	2.79337		MBOAT7	2.68768
CDCP1	2.78525		ARPM1	2.68621
ADAMTSL4	2.78445		FLJ33630	2.68463
ATP10D	2.78133		GINS2	2.68057
STK39	2.7812		CDK20	2.68032
TRIP6	2.77738		GFOD1	2.67882
2017-03-08	2.7735		PPAPDC1B	2.67858
SLCO4A1	2.76814		GSTT1	2.67808
ARNTL	2.7661		B3GALNT1	2.66914
ZNF358	2.75975		TNFRSF21	2.66882
GRAMD1A	2.75735		PTPRM	2.6688
FHL3	2.75499		POLB	2.66717
SOCS3	2.75063		MTHFSD	2.66716
NR1D1	2.74767		AP3M2	2.66296
MYO1B	2.74388		TCFL5	2.66107
CENPP	2.74071		MOB1B	2.66077
XRCC6BP1	2.73864		SFR1	2.65982
ALCAM	2.73465		NUP62CL	2.6584
SNORA77	2.72992		PAM	2.65207
P2RX5	2.72922		HDAC6	2.6512
FAM65A	2.72631		SERPINB6	2.63892
SMURF2	2.72266		TTYH3	2.63694
PAK1	2.72121		VSIG10	2.63275
PXN	2.72063		STAP2	2.63095
CCDC71L	2.71946		DEM1	2.62581
TMEM189-UBE2V1	2.71862		SCML1	2.62554
C19orf66	2.71493		TMEM180	2.62414
SFN	2.71104		TRAM2	2.62259
CD274	2.71044		ALDH5A1	2.62129
UBTD1	2.70335		FABP5	2.62094
PNMT	2.69796		LINC00094	2.61937
APOL1	2.69441		RABEPK	2.60853
MBOAT7	2.68768		AIFM2	2.60051
ARPM1	2.68621		BAG4	2.59828
FLJ33630	2.68463		ETFB	2.59797
GINS2	2.68057		IL15RA	2.59657
CDK20	2.68032		C2orf74	2.59586
GFOD1	2.67882		SLC27A1	2.59472
PPAPDC1B	2.67858		ALDH1B1	2.59384
GSTT1	2.67808		ARL3	2.59322
CTU2	2.66977		BMP1	2.59261
B3GALNT1	2.66914		ATP11A	2.59152
TNFRSF21	2.66882		GOLGA8B	2.5905
PTPRM	2.6688		GNAO1	2.58998
POLB	2.66717		ADAM19	2.58214
MTHFSD	2.66716		LDOC1	2.57384
AP3M2	2.66296		NEIL2	2.57366
TCFL5	2.66107		FRMD6	2.57337
MOB1B	2.66077		SLC29A1	2.57128
SFR1	2.65982		ZAK	2.57112
NUP62CL	2.6584		SPATS2L	2.56913
PAM	2.65207		RNFT1	2.56867
HDAC6	2.6512		DUSP22	2.56602
SERPINB6	2.63892		PKDCC	2.56237
TTYH3	2.63694		LRRC49	2.56162
VSIG10	2.63275		C12orf60	2.55594
STAP2	2.63095		KIAA1524	2.5535
DEM1	2.62581		GBP1	2.55096
SCML1	2.62554		NSMAF	2.54516
TMEM180	2.62414		TEAD2	2.54319
TRAM2	2.62259		PI4K2A	2.54073
ALDH5A1	2.62129		NEO1	2.54003
FABP5	2.62094		BRF2	2.53817
LINC00094	2.61937		MACF1	2.53732
SNORD42B	2.61485		FLNA	2.53611
RABEPK	2.60853		LOC100506930	2.53557
AIFM2	2.60051		AKAP2	2.53313
RGPD5,RGPD8	2.5985		LOC645249	2.5265
BAG4	2.59828		SHISA9	2.52141
ETFB	2.59797		HRSP12	2.51795
IL15RA	2.59657		KIAA1586	2.50717
C2orf74	2.59586		ITGB4	2.50151
SLC27A1	2.59472		EHD3	2.49917
ALDH1B1	2.59384		DCBLD2	2.49903
ARL3	2.59322		RNF217	2.49594
BMP1	2.59261		TJAP1	2.4951
ATP11A	2.59152		C3orf78	2.48698
GOLGA8B	2.5905		DENND5B	2.48398
GNAO1	2.58998		NFE2L3	2.47104
ADAM19	2.58214		WDR90	2.46896
LDOC1	2.57384		POPDC3	2.46189
NEIL2	2.57366		NR2F2	2.46002
FRMD6	2.57337		INTS8	2.45671
SLC29A1	2.57128		PACSIN3	2.45177
ZAK	2.57112		AMN1	2.44838
SPATS2L	2.56913		BTN2A2	2.44789
RNFT1	2.56867		AFAP1L2	2.44605
DUSP22	2.56602		LPAR2	2.44574
PKDCC	2.56237		TRAPPC2L	2.44078
LRRC49	2.56162		RFC5	2.44074
C12orf60	2.55594		C17orf79	2.43542
KIAA1524	2.5535		USP11	2.43386
GBP1	2.55096		CNN2	2.4332
LOC100130776	2.54832		ZFP41	2.43305
NSMAF	2.54516		MPP3	2.42916
TEAD2	2.54319		LOC641746	2.42061
PI4K2A	2.54073		BZW1	2.41822
NEO1	2.54003		EIF3E	2.41245
BRF2	2.53817		OBFC2A	2.41068
MACF1	2.53732		ZNF302	2.41054
LOC100507547	2.53621		TUBA4A	2.41028
FLNA	2.53611		FAM83F	2.40854
LOC100506930	2.53557		C12orf65	2.40168
AKAP2	2.53313		C12orf35	2.40138
LOC645249	2.5265		WNT9A	2.40124
TAGLN	2.52452		CDCA7	2.39873
SHISA9	2.52141		SIK2	2.38819
HRSP12	2.51795		ZNF404	2.38723
KIAA1586	2.50717		AP1S2	2.38428
ITGB4	2.50151		CDT1	2.38283
EHD3	2.49917		EHD2	2.38031
DCBLD2	2.49903		STMN3	2.37269
RNF217	2.49594		LRRC59	2.37043
TJAP1	2.4951		FMNL2	2.36912
MIR671	2.49066		NLGN2	2.36599
C3orf78	2.48698		DUSP6	2.36446
DENND5B	2.48398		TMC5	2.35984
LOC389705	2.48066		CXCL16	2.35598
SNORD23	2.47929		ZNF222	2.35538
NFE2L3	2.47104		IFT57	2.34847
WDR90	2.46896		ELMO3	2.34524
POPDC3	2.46189		SKAP2	2.34299
NR2F2	2.46002		PARVA	2.33882
INTS8	2.45671		PBX3	2.33772
PACSIN3	2.45177		EPHB4	2.33277
AMN1	2.44838		SLC25A4	2.3325
BTN2A2	2.44789		DLC1	2.32902
AFAP1L2	2.44605		DOK3	2.32654
LPAR2	2.44574		ULBP2	2.32347
TRAPPC2L	2.44078		ALDH1A3	2.31803
RFC5	2.44074		RAD18	2.31211
C17orf79	2.43542		FBXO6	2.311
USP11	2.43386		LSM1	2.30635
CNN2	2.4332		ZNF160	2.3062
ZFP41	2.43305		HMGA1	2.30246
MPP3	2.42916		BRIP1	2.30186
LOC641746	2.42061		C1orf226	2.29888
BZW1	2.41822		LRIG3	2.29517
SNORA84	2.41426		PSMD11	2.2913
EIF3E	2.41245		RFESD	2.28779
OBFC2A	2.41068		TRIO	2.2869
ZNF302	2.41054		HGSNAT	2.27974
TUBA4A	2.41028		FAM174B	2.27437
FAM83F	2.40854		CHMP1A	2.27254
C12orf65	2.40168		G6PC3	2.27184
C12orf35	2.40138		UXS1	2.26572
WNT9A	2.40124		PTK7	2.26373
CDCA7	2.39873		ZNF611	2.25831
SIK2	2.38819		GSTO1	2.25273
ZNF404	2.38723		TPTE	2.25181
AP1S2	2.38428		RGS14	2.24847
CDT1	2.38283		TTC4	2.2458
EHD2	2.38031		CERS4	2.24287
STMN3	2.37269		SSH1	2.2375
LRRC59	2.37043		DUSP18	2.2366
FMNL2	2.36912		PCDH1	2.23502
NLGN2	2.36599		PLAUR	2.23492
DUSP6	2.36446		PHLDB1	2.23137
TUBA4B	2.36274		SERPINB8	2.23085
TMC5	2.35984		SVIL	2.22401
CXCL16	2.35598		CLIP4	2.2215
ZNF222	2.35538		FIGN	2.21996
EME1	2.35143		ITCH	2.21777
IFT57	2.34847		LOC100505783	2.21539
ELMO3	2.34524		PTK2B	2.21347
SKAP2	2.34299		EXTL3	2.2127
PARVA	2.33882		MGAT5B	2.21228
PBX3	2.33772		NEURL3	2.21143
EPHB4	2.33277		IKBIP	2.21057
SLC25A4	2.3325		CENPN	2.20807
DLC1	2.32902		NPHP1	2.20779
DOK3	2.32654		NAA50	2.20576
ULBP2	2.32347		RAB8B	2.20557
ALDH1A3	2.31803		PARP12	2.20488
BSCL2	2.31504		GPRC5C	2.20162
RAD18	2.31211		GLS	2.19086
SNORA10	2.31137		HPRT1	2.19043
FBXO6	2.311		ZNF484	2.18216
LSM1	2.30635		GSPT2	2.17553
ZNF160	2.3062		UBE2L6	2.17397
NPEPL1	2.30549		SEC14L2	2.17208
HMGA1	2.30246		DKK1	2.17105
BRIP1	2.30186		TMCO7	2.17036
C1orf226	2.29888		OTUD1	2.16861
LRIG3	2.29517		PARD6G	2.16718
PSMD11	2.2913		EPHA4	2.16564
RFESD	2.28779		SMARCD3	2.16459
TRIO	2.2869		GNG10	2.16167
C16orf7	2.28114		WWOX	2.16042
HGSNAT	2.27974		S1PR2	2.15956
FAM174B	2.27437		UQCRBP1	2.14441
CHMP1A	2.27254		PJA1	2.14168
G6PC3	2.27184		ITM2C	2.13698
LOC100270746	2.26575		SIX1	2.13603
UXS1	2.26572		EFR3A	2.13436
PTK7	2.26373		TBC1D22A	2.12938
ZNF611	2.25831		PIK3CB	2.12838
SNORD15B	2.25661		NUPL2	2.12736
GSTO1	2.25273		C16orf74	2.12685
TPTE	2.25181		SLC9A7	2.12684
RGS14	2.24847		ZNF285	2.12683
TTC4	2.2458		ARHGAP39	2.12661
CERS4	2.24287		ACD	2.1249
C7orf29	2.23992		ZNF251	2.12272
SSH1	2.2375		SAAL1	2.12127
DUSP18	2.2366		LOC728643	2.12056
PCDH1	2.23502		MFGE8	2.11852
PLAUR	2.23492		CALCOCO2	2.11472
HIST1H4I	2.23226		SH3BGRL2	2.1132
C22orf23	2.23169		FAM129A	2.11278
PHLDB1	2.23137		PSMA1	2.11102
SERPINB8	2.23085		OSGIN1	2.11102
DOK4	2.22525		HPS5	2.10986
SVIL	2.22401		SSFA2	2.10304
CLIP4	2.2215		LDHA	2.10122
FIGN	2.21996		SLC16A5	2.09309
ITCH	2.21777		TSFM	2.09244
LOC100505783	2.21539		PRKD3	2.09065
PTK2B	2.21347		MYH10	2.09051
EXTL3	2.2127		CDKN2A	2.09001
MGAT5B	2.21228		ASAP3	2.08959
NEURL3	2.21143		TTC12	2.0877
IKBIP	2.21057		CD22	2.08607
COX7B2	2.20898		GTF2H1	2.08495
CENPN	2.20807		SERGEF	2.08338
NPHP1	2.20779		FZD4	2.07818
NAA50	2.20576		PLCG2	2.07717
RAB8B	2.20557		ARL4C	2.07401
PARP12	2.20488		SGK196	2.06795
SPA17	2.2047		ELK3	2.0666
GPRC5C	2.20162		ZNF395	2.06477
SUPT3H	2.19185		PTK2	2.06042
HIST1H2BI	2.19121		CABYR	2.05997
GLS	2.19086		HCAR1	2.05898
HPRT1	2.19043		MYO1E	2.05806
BACE1	2.19001		RAD54B	2.05634
ZNF484	2.18216		CSF1	2.05464
GSPT2	2.17553		ALS2CR8	2.05393
UBE2L6	2.17397		EXOG	2.05153
SEC14L2	2.17208		ABHD8	2.04589
DKK1	2.17105		ZNF605	2.04475
TMCO7	2.17036		ARHGDIB	2.04469
OTUD1	2.16861		RECK	2.04251
PARD6G	2.16718		ZNF782	2.04239
EPHA4	2.16564		TMEM55A	2.04134
SMARCD3	2.16459		SOCS5	2.03677
GNG10	2.16167		JUN	2.03501
WWOX	2.16042		GAS8	2.03484
S1PR2	2.15956		GPRIN1	2.03337
SNORA72	2.14619		MYBL1	2.03231
UQCRBP1	2.14441		ZNF595	2.03208
PJA1	2.14168		ANXA3	2.03195
WFDC2	2.14014		LEPRE1	2.02968
ITM2C	2.13698		C16orf46	2.02905
SIX1	2.13603		MYO1D	2.02369
KIAA0754	2.1351		GOLGA7	2.02348
EFR3A	2.13436		GTF2E2	2.02336
TBC1D22A	2.12938		SLC45A4	2.02328
PIK3CB	2.12838		SLC12A4	2.02303
NUPL2	2.12736		FAM89A	2.02156
C16orf74	2.12685		STXBP4	2.01843
SLC9A7	2.12684		TDRD7	2.01354
ZNF285	2.12683		CEP170	2.01178
ARHGAP39	2.12661		PCTP	2.00982
ACD	2.1249		HABP4	2.00752
ZNF251	2.12272		ABCC2	2.00399
SAAL1	2.12127		MYADM	2.00332
LOC728643	2.12056		PLEC	1.99904
MFGE8	2.11852		EGFL7	1.99831
CALCOCO2	2.11472		NMT2	1.99753
SH3BGRL2	2.1132		ZNF75A	1.9961
FAM129A	2.11278		KIF18A	1.99564
PSMA1	2.11102		TSNARE1	1.99447
OSGIN1	2.11102		LINC00478	1.99362
PRR19	2.11098		ZNF836	1.99159
HPS5	2.10986		HSD17B2	1.99115
BAGE3	2.10871		CD276	1.99041
SSFA2	2.10304		OAF	1.98913
LDHA	2.10122		KIF3B	1.98609
ACTR3C	2.09538		MGAT5	1.98242
CCNJ	2.09533		PPM1F	1.98116
SLC16A5	2.09309		TNS4	1.98081
TSFM	2.09244		STK32C	1.97787
SCARNA8	2.0919		FANCF	1.97584
PRKD3	2.09065		GLB1L2	1.97539
MYH10	2.09051		FAM105B	1.97483
CDKN2A	2.09001		AADAT	1.97418
ASAP3	2.08959		KIAA1609	1.97414
TTC12	2.0877		CBY1	1.97105
PIK3CD	2.08618		LFNG	1.97095
CD22	2.08607		F8A1,F8A2	1.97046
GTF2H1	2.08495		ARSD	1.96923
SERGEF	2.08338		ITGB1	1.96819
FZD4	2.07818		CDK5R1	1.96618
LOC400043	2.07748		MAP1LC3B	1.96531
PLCG2	2.07717		LIPE	1.96157
ARL4C	2.07401		C10orf47	1.96064
MIR4257	2.07119		HERC6	1.95951
GSDMA	2.06945		USP2	1.95662
SGK196	2.06795		MORN4	1.95572
ELK3	2.0666		NUAK1	1.95521
ZNF395	2.06477		ZNF695	1.95302
PTK2	2.06042		XPA	1.9522
CABYR	2.05997		PORCN	1.95204
HCAR1	2.05898		FAHD2B	1.95171
MYO1E	2.05806		ATP11B	1.95171
RAD54B	2.05634		KAT6A	1.95142
CSF1	2.05464		AFG3L1P	1.94982
ALS2CR8	2.05393		FBXO44	1.94416
SNORD74	2.05371		EPS8	1.93786
EXOG	2.05153		COL12A1	1.93753
ABHD8	2.04589		FMR1	1.93058
ZNF605	2.04475		CTDSP2	1.92934
ARHGDIB	2.04469		LRRC20	1.92918
RECK	2.04251		C9orf21	1.92855
ZNF782	2.04239		AGPAT9	1.92579
TMEM55A	2.04134		ZNF510	1.92474
SOCS5	2.03677		PML	1.92349
JUN	2.03501		C3orf58	1.92268
GAS8	2.03484		DST	1.92208
GPRIN1	2.03337		GTF3C6	1.91743
C9orf30-TMEFF1	2.03311		CCNYL1	1.91554
MYBL1	2.03231		PANX1	1.91474
ZNF595	2.03208		SLC35B1	1.90792
ANXA3	2.03195		HIVEP3	1.90766
LEPRE1	2.02968		S100A10	1.906
SLC22A4	2.02955		PLP2	1.90427
C16orf46	2.02905		RPS28	1.90312
MYO1D	2.02369		EFHD2	1.90305
GOLGA7	2.02348		PPM1M	1.90269
GTF2E2	2.02336		HDAC7	1.9004
SLC45A4	2.02328		CROCCP2	1.89924
SLC12A4	2.02303		CCDC120	1.89866
FAM89A	2.02156		LOC100287765	1.89677
STXBP4	2.01843		PKIG	1.89515
TRIM7	2.01488		ZNF550	1.89426
TUBB8	2.01442		JAG1	1.88888
TDRD7	2.01354		ELP4	1.88872
CEP170	2.01178		COL18A1	1.88442
FAM24B	2.01118		C9orf89	1.88368
PCTP	2.00982		PLIN3	1.88051
HABP4	2.00752		ACCS	1.87776
ABCC2	2.00399		SNX16	1.87568
MYADM	2.00332		NCS1	1.87493
PLEC	1.99904		KAT7	1.871
EGFL7	1.99831		DBNDD1	1.86273
NMT2	1.99753		ADAM9	1.86039
HSD17B14	1.9962		HN1	1.85898
ZNF75A	1.9961		FUT4	1.85885
KIF18A	1.99564		VDAC3	1.85852
TSNARE1	1.99447		DBR1	1.85672
LINC00478	1.99362		MVD	1.85623
ZNF836	1.99159		DCTD	1.85467
HSD17B2	1.99115		AP5B1	1.85457
CD276	1.99041		MRPS23	1.85456
OAF	1.98913		SYTL2	1.85437
KIF3B	1.98609		ZFP82	1.85391
MGAT5	1.98242		LOC344595	1.84918
PPM1F	1.98116		MAPRE3	1.8479
TNS4	1.98081		HSPA1A	1.84684
STK32C	1.97787		ST6GALNAC6	1.84612
FANCF	1.97584		ZNF844	1.84581
GLB1L2	1.97539		APRT	1.84456
FAM105B	1.97483		PMAIP1	1.84415
AADAT	1.97418		TUBB4B	1.84144
KIAA1609	1.97414		EIF2S2	1.84119
HLX	1.97335		CEACAM19	1.84049
CBY1	1.97105		ZNF90	1.83828
LFNG	1.97095		TIRAP	1.83822
F8A1,F8A2	1.97046		ASPH	1.83699
ARSD	1.96923		PCGF6	1.83513
ITGB1	1.96819		ZFPM1	1.83488
LOC100131726	1.96635		PRR11	1.83476
CDK5R1	1.96618		FUT8	1.8295
MAP1LC3B	1.96531		RGPD2	1.82871
LIPE	1.96157		KLHL36	1.82628
C10orf47	1.96064		C1orf216	1.8239
HERC6	1.95951		2017-09-08	1.82163
USP2	1.95662		LOC729080	1.82117
MORN4	1.95572		ZNF813	1.82087
NUAK1	1.95521		FGGY	1.8208
ZNF695	1.95302		RNF135	1.82038
XPA	1.9522		MORN2	1.81716
PORCN	1.95204		SLMAP	1.81691
FAHD2B	1.95171		UQCRB	1.81515
ATP11B	1.95171		GADD45A	1.81376
KAT6A	1.95142		PRPS1L1	1.81285
AFG3L1P	1.94982		BAX	1.81259
FBXO44	1.94416		RGS19	1.81244
LOC100233156	1.94077		HOMER2	1.81029
EPS8	1.93786		CCRN4L	1.80856
COL12A1	1.93753		UGCG	1.80814
FMR1	1.93058		PCBP4	1.80332
CTDSP2	1.92934		ZNF506	1.80324
LRRC20	1.92918		GCSH	1.80311
HYI	1.92876		HSBP1	1.80132
C9orf21	1.92855		PCNX	1.79767
AGPAT9	1.92579		ADD3	1.7973
ZNF510	1.92474		PLEKHG4	1.79687
PML	1.92349		FKBP1AP1	1.79663
C3orf58	1.92268		ZNF136	1.79594
HMGN5	1.92261		CKS2	1.79111
DST	1.92208		SLC6A6	1.7883
GTF3C6	1.91743		RBM11	1.78512
CCNYL1	1.91554		DUSP5	1.78268
PANX1	1.91474		RFX2	1.78154
SLC35B1	1.90792		TTC21B	1.78013
HIVEP3	1.90766		THG1L	1.77939
ENTPD7	1.90716		DMD	1.77873
S100A10	1.906		PRSS16	1.77777
PLP2	1.90427		C1RL	1.77724
RPS28	1.90312		SLC39A4	1.77655
EFHD2	1.90305		C2orf81	1.77645
PPM1M	1.90269		HSDL1	1.77272
ZNF718	1.90145		KIAA1429	1.77265
HDAC7	1.9004		MAP1LC3B2	1.77256
CROCCP2	1.89924		SH3PXD2B	1.76953
CCDC120	1.89866		DYNLL2	1.7695
LOC100287765	1.89677		NLRP2	1.76833
PKIG	1.89515		ZNF350	1.76822
ZNF582	1.89513		LDLRAD3	1.76728
ZNF550	1.89426		EID2	1.76442
TMEM86B	1.89003		CBX1	1.76346
JAG1	1.88888		IKBKB	1.76264
ELP4	1.88872		DDX51	1.76075
LY6G5C	1.88789		PRIM2	1.76031
COL18A1	1.88442		LRRC37A4	1.75986
C9orf89	1.88368		KIAA1009	1.75882
SLC7A6OS	1.88233		LOC100499177	1.7557
PLIN3	1.88051		CST3	1.75546
ACCS	1.87776		MAPK8IP1	1.75521
SNX16	1.87568		PRICKLE2	1.75508
NCS1	1.87493		FER	1.75349
C1orf151-NBL1	1.87407		UPK3B	1.7531
LOC100130744	1.87352		OXR1	1.75306
KAT7	1.871		ELOVL7	1.75023
DBNDD1	1.86273		CEP55	1.74958
ADAM9	1.86039		ZC3H18	1.74874
HN1	1.85898		ZNF440	1.7484
FUT4	1.85885		STAT1	1.74795
VDAC3	1.85852		ICAM1	1.7475
SAMD15	1.85807		CLSTN3	1.74645
DBR1	1.85672		ANKRD13A	1.74441
MVD	1.85623		ZNF432	1.74409
DCTD	1.85467		SLC41A3	1.7429
AP5B1	1.85457		HPCAL1	1.74151
MRPS23	1.85456		GRAMD1B	1.74103
SYTL2	1.85437		ZNF441	1.74064
ZFP82	1.85391		GULP1	1.7395
SNORA1	1.85327		BCORL1	1.73941
LOC344595	1.84918		WNK2	1.73642
CMC2	1.84862		USP21	1.73612
MAPRE3	1.8479		SEMA6B	1.73481
HSPA1A	1.84684		C1orf9	1.73477
ST6GALNAC6	1.84612		OCIAD2	1.73341
ZNF844	1.84581		MAPRE1	1.7328
APRT	1.84456		BTBD10	1.73173
PMAIP1	1.84415		C11orf74	1.7292
TUBB4B	1.84144		MON1B	1.72634
EIF2S2	1.84119		B4GALT4	1.72634
CEACAM19	1.84049		COQ10A	1.72586
NCF4	1.84004		SDR42E1	1.72545
ZNF90	1.83828		PIM2	1.72488
TIRAP	1.83822		POP5	1.7179
ASPH	1.83699		PLEKHO2	1.71758
PCGF6	1.83513		OSR2	1.71702
ZFPM1	1.83488		TMEM231	1.71418
PRR11	1.83476		SEMA4D	1.71383
FUT8	1.8295		TPX2	1.71266
RGPD2	1.82871		NFAT5	1.71182
LY6G5B	1.82819		C7orf31	1.7118
KLHL36	1.82628		TUBB4A	1.7111
C1orf216	1.8239		RASSF2	1.70968
2017-09-08	1.82163		LIPA	1.70759
LOC729080	1.82117		SLC35B4	1.70739
ZNF813	1.82087		TTPAL	1.70508
FGGY	1.8208		ZIC5	1.70217
RNF135	1.82038		IKZF4	1.70151
MORN2	1.81716		ZDHHC7	1.69821
SLMAP	1.81691		WDR44	1.69535
UQCRB	1.81515		ZNF585A	1.69457
GADD45A	1.81376		DRAM1	1.69355
PRPS1L1	1.81285		AKNA	1.69218
BAX	1.81259		IFT81	1.69052
RGS19	1.81244		ZFP90	1.68966
SCARNA15	1.81047		CMIP	1.68697
HOMER2	1.81029		CCHCR1	1.68299
CCRN4L	1.80856		BAG3	1.68211
UGCG	1.80814		ZNF433	1.68205
PCBP4	1.80332		BAP1	1.68159
ZNF506	1.80324		CARD10	1.68147
GCSH	1.80311		ARL13B	1.68059
HSBP1	1.80132		LOC100506054	1.68058
PCNX	1.79767		LOC155060	1.67993
ADD3	1.7973		ARHGEF1	1.6794
PLEKHG4	1.79687		FAM178A	1.67798
FKBP1AP1	1.79663		NOL8	1.67541
ZNF136	1.79594		BCAS3	1.67415
CKS2	1.79111		RNF8	1.6733
SLC6A6	1.7883		TAOK3	1.67232
RBM11	1.78512		SACS	1.67203
ZNF571	1.78327		XYLT2	1.67199
DUSP5	1.78268		CTH	1.67037
RFX2	1.78154		MAST4	1.66809
TTC21B	1.78013		SDSL	1.66661
THG1L	1.77939		COX11	1.66631
DMD	1.77873		UAP1	1.66561
PRSS16	1.77777		UTP6	1.66508
AKIRIN2-AS1	1.7775		DDX58	1.66497
C1RL	1.77724		ACOT9	1.66345
SLC39A4	1.77655		ZNF501	1.66042
C2orf81	1.77645		TRIAP1	1.65948
HSDL1	1.77272		FAM107B	1.65939
KIAA1429	1.77265		PDLIM7	1.65905
MAP1LC3B2	1.77256		ACPL2	1.65905
SH3PXD2B	1.76953		ADRB2	1.657
DYNLL2	1.7695		KCNMA1	1.65608
NLRP2	1.76833		ANKRD26	1.65324
ZNF350	1.76822		PLEKHG6	1.65181
LDLRAD3	1.76728		CLIC4	1.65131
OSCP1	1.76591		NELF	1.65
EID2	1.76442		ZNF182	1.64899
CBX1	1.76346		TUBB6	1.64747
IKBKB	1.76264		HIATL2	1.64708
DDX51	1.76075		DENND1A	1.64401
PRIM2	1.76031		DDB2	1.64305
LRRC37A4	1.75986		FKBPL	1.6401
KIAA1009	1.75882		ZNF280C	1.63995
LOC100499177	1.7557		KLC2	1.63992
CST3	1.75546		RBM12B	1.63952
MAPK8IP1	1.75521		CTSB	1.6376
PRICKLE2	1.75508		TWSG1	1.6375
FER	1.75349		GOLGA8A	1.63618
UPK3B	1.7531		NAB1	1.63552
OXR1	1.75306		TRPM2	1.63519
ECM1	1.75081		RGPD4	1.6329
ELOVL7	1.75023		F11R	1.63211
CEP55	1.74958		ZNF530	1.63035
ZC3H18	1.74874		SAMHD1	1.62982
LOC284023	1.74846		SPOP	1.62854
ZNF440	1.7484		FAM127A	1.62759
STAT1	1.74795		IL4R	1.62744
ICAM1	1.7475		MAK16	1.62452
CLSTN3	1.74645		SKA3	1.62372
ANKRD13A	1.74441		IL6ST	1.62145
ZNF432	1.74409		TRADD	1.62098
SLC41A3	1.7429		ASAP1	1.61802
PGBD3	1.74159		CASP4	1.61746
HPCAL1	1.74151		CENPH	1.61742
GRAMD1B	1.74103		C16orf57	1.61447
ZNF441	1.74064		C8orf59	1.61329
GULP1	1.7395		FBXO31	1.61136
BCORL1	1.73941		BCAR1	1.61026
WNK2	1.73642		PPP1R26	1.60943
USP21	1.73612		CWF19L1	1.60863
SEMA6B	1.73481		RRS1	1.60855
C1orf9	1.73477		TTC39C	1.60841
OCIAD2	1.73341		HSPA1B	1.6054
MAPRE1	1.7328		EXT2	1.60336
BTBD10	1.73173		IMPA1	1.60158
SNORA17	1.73152		SLC25A14	1.60091
C11orf74	1.7292		PDK3	1.59787
MON1B	1.72634		PTPN1	1.59668
B4GALT4	1.72634		LOC147727	1.59405
COQ10A	1.72586		MST4	1.59367
SDR42E1	1.72545		MAP3K14	1.59328
PIM2	1.72488		CETN2	1.59175
SGTB	1.72198		PLIN2	1.59166
POP5	1.7179		PDGFA	1.59032
PLEKHO2	1.71758		KRT6B	1.58989
OSR2	1.71702		PALLD	1.58551
LTBP3	1.71439		RP2	1.57962
TMEM231	1.71418		PTPN20A	1.57958
SEMA4D	1.71383		ELF4	1.57872
BBS12	1.71362		PRPS1	1.5783
TPX2	1.71266		PEPD	1.57627
NFAT5	1.71182		ERC1	1.57586
C7orf31	1.7118		BBX	1.57355
TUBB4A	1.7111		C12orf43	1.57264
RASSF2	1.70968		FAM195B	1.57252
LIPA	1.70759		BNIP3L	1.5707
SLC35B4	1.70739		CDK10	1.56605
TTPAL	1.70508		SKP1P2	1.56485
ADRA2C	1.70221		UBA6	1.56421
ZIC5	1.70217		LOC440944	1.56093
IKZF4	1.70151		C9orf95	1.56056
ZDHHC7	1.69821		ENOX2	1.56049
WDR44	1.69535		SOAT1	1.56046
ZNF585A	1.69457		TXN	1.56024
DRAM1	1.69355		L1CAM	1.5599
CD99P1	1.69254		ICA1L	1.55954
AKNA	1.69218		DPH3	1.55908
IFT81	1.69052		FAM214B	1.55847
C6orf226	1.69011		DUSP7	1.55718
ZFP90	1.68966		HSPA1L	1.5566
CMIP	1.68697		NRIP1	1.55645
CCHCR1	1.68299		SPG7	1.5558
BAG3	1.68211		HEATR6	1.55291
ZNF433	1.68205		DNAL1	1.54962
BAP1	1.68159		C21orf2	1.54876
CARD10	1.68147		REEP6	1.54814
ARL13B	1.68059		MCM3	1.54805
LOC100506054	1.68058		DYNC2H1	1.54767
LOC155060	1.67993		C4orf27	1.54754
ARHGEF1	1.6794		ZNF320	1.54728
PPP2R3B	1.6783		ARHGAP12	1.54641
FAM178A	1.67798		MYOF	1.54586
SNORA14A	1.67751		TXNRD3	1.5443
SNORA16A	1.67751		DGKE	1.5413
LOC100506866	1.6761		MAP2K3	1.53944
NOL8	1.67541		ARPC4	1.5391
BCAS3	1.67415		ATAT1	1.53857
RNF8	1.6733		AATF	1.53825
TAOK3	1.67232		AFF1	1.53795
SACS	1.67203		STK17B	1.53761
XYLT2	1.67199		CUEDC1	1.53667
CTH	1.67037		GNAI2	1.535
MAST4	1.66809		DRAP1	1.53193
PNPLA3	1.66774		CCDC102A	1.53192
SDSL	1.66661		PPP1R18	1.53079
COX11	1.66631		ZNF187	1.52852
UAP1	1.66561		EFNB1	1.52842
MIR641	1.66543		ZNF703	1.52784
UTP6	1.66508		RGS12	1.5275
DDX58	1.66497		NUAK2	1.52734
SPSB2	1.66408		2017-09-11	1.52677
ACOT9	1.66345		ARHGAP26	1.5253
MYZAP	1.66142		ZNF81	1.52507
ZNF501	1.66042		ABCA7	1.52345
TRIAP1	1.65948		DPY19L4	1.52262
FAM107B	1.65939		PPAP2C	1.52243
PDLIM7	1.65905		ANKRD2	1.51928
ACPL2	1.65905		LMO7	1.51926
ADRB2	1.657		KLHL15	1.51748
SNORD62A	1.65615		DPCD	1.51641
KCNMA1	1.65608		WSB2	1.5162
CEP19	1.65343		CHCHD7	1.51564
MIR4653	1.65326		APOL6	1.51427
ANKRD26	1.65324		ANKS6	1.51338
PLEKHG6	1.65181		TSG101	1.51204
CLIC4	1.65131		MED20	1.51178
GPR19	1.65068		WDR19	1.51147
NELF	1.65		PHLPP2	1.51066
ZNF182	1.64899		GSN	1.50991
TUBB6	1.64747		KLF10	1.50807
SNORD1C	1.64722		IFNGR1	1.50796
HIATL2	1.64708		COX4NB	1.50338
DENND1A	1.64401		PFDN2	1.50323
DDB2	1.64305		TMEM97	1.50145
SNORA57	1.64191		FGD6	1.501
FKBPL	1.6401		ZNF28	1.50032
ZNF280C	1.63995		FBXO25	1.49905
KLC2	1.63992		KIF14	1.49838
RBM12B	1.63952		HIATL1	1.49512
CTSB	1.6376		EPHA2	1.49509
TWSG1	1.6375		C9orf30	1.49509
GOLGA8A	1.63618		NAA35	1.49475
NAB1	1.63552		SP100	1.49316
TRPM2	1.63519		MET	1.49065
ZNF736	1.63303		ADM	1.48962
RGPD4	1.6329		KDELC2	1.48855
F11R	1.63211		ZNF761	1.48553
ZNF530	1.63035		PPP2R3A	1.48338
SAMHD1	1.62982		ZNF274	1.48306
SPOP	1.62854		CCND1	1.48067
FAM127A	1.62759		KHNYN	1.48062
IL4R	1.62744		PSMG4	1.47163
MAK16	1.62452		YPEL5	1.47135
SKA3	1.62372		CCDC91	1.46801
IL6ST	1.62145		TMEM64	1.4661
TRADD	1.62098		UNC119B	1.46601
ASAP1	1.61802		VASP	1.46521
CASP4	1.61746		SNX11	1.46505
CENPH	1.61742		ATXN1L	1.46371
C16orf57	1.61447		TCEA2	1.4629
C8orf59	1.61329		SMG8	1.46279
SNORD77	1.61228		ZNF542	1.4612
FBXO31	1.61136		PTGER4	1.4604
BCAR1	1.61026		IFIT5	1.45834
PPP1R26	1.60943		PTPRS	1.4577
C8orf39	1.60925		ANXA5	1.45713
CWF19L1	1.60863		S1PR3	1.45691
RRS1	1.60855		STK17A	1.45632
TTC39C	1.60841		ISCU	1.45585
HSPA1B	1.6054		SUDS3	1.45558
EXT2	1.60336		UEVLD	1.45451
IMPA1	1.60158		MLKL	1.45378
SLC25A14	1.60091		MRPL27	1.45086
PDK3	1.59787		ZNF189	1.45047
IQCG	1.59736		SIAH2	1.44944
PTPN1	1.59668		AGPAT1	1.44807
LOC147727	1.59405		SLX4	1.44663
MST4	1.59367		LOC727896	1.44628
MAP3K14	1.59328		RPS6KA4	1.44434
CETN2	1.59175		IST1	1.44389
PLIN2	1.59166		RMI1	1.44349
CA11	1.59081		EIF2C2	1.4417
PDGFA	1.59032		KNTC1	1.44109
KRT6B	1.58989		TOMM34	1.44107
LOC386758	1.58699		FUT10	1.43982
GPR3	1.58652		RHOBTB3	1.43904
PALLD	1.58551		ATMIN	1.43711
RP2	1.57962		LRRC8E	1.43652
PTPN20A	1.57958		PDGFC	1.43596
ELF4	1.57872		SMOX	1.43587
PRPS1	1.5783		RARS2	1.43499
GLIPR2	1.57717		HMGN4	1.43472
PEPD	1.57627		BICD2	1.43427
ERC1	1.57586		VEZF1	1.43158
ZNF583	1.57518		CDK5RAP1	1.43038
BBX	1.57355		DYNLT3	1.43022
C12orf43	1.57264		ZNF783	1.42808
FAM195B	1.57252		USP1	1.42761
BNIP3L	1.5707		KSR1	1.42684
LOC100144603	1.56803		ATAD5	1.42568
CDK10	1.56605		MPHOSPH6	1.42507
SKP1P2	1.56485		ASXL1	1.42497
UBA6	1.56421		SPAG1	1.42399
OTX1	1.56421		ZNF426	1.42228
AHNAK	1.5641		MPDZ	1.42089
LOC440944	1.56093		OGFR	1.42055
C9orf95	1.56056		SERPINH1	1.41926
ENOX2	1.56049		CDC27	1.41726
SOAT1	1.56046		RGPD3	1.41682
TXN	1.56024		CCDC138	1.41651
L1CAM	1.5599		SLPI	1.41642
ICA1L	1.55954		POU2F1	1.4111
DPH3	1.55908		MBOAT1	1.4096
FAM214B	1.55847		CCNB1	1.4096
DUSP7	1.55718		HOOK3	1.40909
HSPA1L	1.5566		PKN2	1.40895
NRIP1	1.55645		TSEN2	1.40876
SPG7	1.5558		SLC23A2	1.40684
CTSL3	1.55405		CDCA2	1.40654
LOC100507463	1.55338		CHST3	1.4059
HEATR6	1.55291		MKS1	1.40477
DNAL1	1.54962		TRAF6	1.40392
C21orf2	1.54876		C8orf83	1.4029
REEP6	1.54814		DYNC2LI1	1.40235
MCM3	1.54805		FNTA	1.39955
DYNC2H1	1.54767		RASSF5	1.39937
C4orf27	1.54754		ZNF808	1.39694
ZNF320	1.54728		MAP7D3	1.39506
ARHGAP12	1.54641		LYAR	1.39479
MYOF	1.54586		C20orf20	1.39335
MUTYH	1.54557		ZNF197	1.39041
TXNRD3	1.5443		NUDT19	1.38832
DGKE	1.5413		RPGRIP1L	1.38813
MAP2K3	1.53944		P4HA2	1.388
ARPC4	1.5391		FBXO3	1.38599
BIVM	1.53866		TEAD1	1.38589
ATAT1	1.53857		DHX35	1.38556
AATF	1.53825		CARHSP1	1.38546
AFF1	1.53795		CPM	1.38505
STK17B	1.53761		MLF1	1.38498
SETD9	1.53699		BHLHE40	1.38495
CUEDC1	1.53667		RNASEH2B	1.38381
ASTN2	1.53663		TTC26	1.38363
GNAI2	1.535		QDPR	1.38276
DRAP1	1.53193		OPTN	1.38102
CCDC102A	1.53192		TONSL	1.38047
PPP1R18	1.53079		DTX3L	1.37957
HSPBAP1	1.52965		TRIM44	1.3789
ZNF187	1.52852		CENPI	1.3771
EFNB1	1.52842		QTRTD1	1.37623
ZNF703	1.52784		CYB5B	1.37543
RGS12	1.5275		FAM122B	1.37261
NUAK2	1.52734		DNAJC24	1.37198
2017-09-11	1.52677		TMEM14A	1.37167
KRT6C	1.52619		NEDD4L	1.37072
ARHGAP26	1.5253		SELT	1.37061
ZNF81	1.52507		TSC22D2	1.37049
ABCA7	1.52345		EXTL2	1.36819
DPY19L4	1.52262		SAYSD1	1.36784
PPAP2C	1.52243		CSGALNACT1	1.36505
YJEFN3	1.52153		WWTR1	1.3626
ANKRD2	1.51928		ZNF841	1.36247
LMO7	1.51926		YBEY	1.362
FSD1L	1.51888		CKLF	1.36166
KLHL15	1.51748		HSP90AB1	1.35935
NUDT7	1.51716		ZNF192	1.35863
DPCD	1.51641		B3GALTL	1.35829
WSB2	1.5162		RPP30	1.3533
CHCHD7	1.51564		UBQLN2	1.35293
APOL6	1.51427		UBE2Z	1.35278
ANKS6	1.51338		AHCY	1.35214
TSG101	1.51204		HSP90AB3P	1.35018
MED20	1.51178		SPTY2D1	1.34965
WDR19	1.51147		TEFM	1.34897
PHLPP2	1.51066		CKAP2L	1.34895
GSN	1.50991		ERLIN1	1.34751
KLF10	1.50807		SNF8	1.34595
IFNGR1	1.50796		F3	1.34506
COX4NB	1.50338		PRDX6	1.34483
PFDN2	1.50323		LOC541471	1.3446
TMEM97	1.50145		SPIN4	1.34122
FGD6	1.501		PYCR2	1.34064
CSTA	1.50048		MCFD2	1.3405
ZNF28	1.50032		ZFAND2A	1.34021
FBXO25	1.49905		DIAPH2	1.33995
KIF14	1.49838		WDR82	1.33975
HIATL1	1.49512		SLC20A1	1.33921
EPHA2	1.49509		BTRC	1.33882
C9orf30	1.49509		STK4	1.33868
WDR52	1.49508		GSDMD	1.33849
NAA35	1.49475		UBLCP1	1.33626
CEP170P1	1.49433		HEBP1	1.33389
SP100	1.49316		LLPH	1.33327
MET	1.49065		RAP2B	1.33139
ADM	1.48962		SPIN1	1.32913
KDELC2	1.48855		KCNMB3	1.32867
ZNF577	1.48741		HENMT1	1.3259
LOC646329	1.48602		NOSIP	1.31996
ZNF761	1.48553		ZNF264	1.31973
PPP2R3A	1.48338		TAF1C	1.31882
ZNF274	1.48306		PRICKLE3	1.31794
CCND1	1.48067		GTF2H3	1.31794
NRSN2	1.48064		SLC2A6	1.31794
KHNYN	1.48062		DNAJB6	1.31721
PIN4	1.47386		CASK	1.31567
ARMCX5-GPRASP2,GPRASP2	1.47168		MITD1	1.31562
PSMG4	1.47163		SDC4	1.31545
YPEL5	1.47135		TPD52L2	1.31339
C11orf20	1.46855		FAR1	1.31164
CCDC91	1.46801		DDX52	1.31066
TMEM64	1.4661		DNMT1	1.31015
UNC119B	1.46601		PWP1	1.30995
LOC100506233	1.46545		PPPDE1	1.30833
VASP	1.46521		TMEM154	1.30809
SNX11	1.46505		DENR	1.30754
ATXN1L	1.46371		ZNF354A	1.3055
TCEA2	1.4629		TNFRSF10B	1.30464
SMG8	1.46279		ACTN1	1.30213
ZNF542	1.4612		METTL23	1.29987
PTGER4	1.4604		CCDC93	1.29879
NOP14-AS1	1.46022		ITPRIP	1.2984
TAF5	1.45994		FNBP1	1.29689
BTD	1.45962		SLC38A9	1.29513
IFIT5	1.45834		PELO	1.29453
PTPRS	1.4577		FLOT2	1.29342
ANXA5	1.45713		SEC14L1	1.29195
S1PR3	1.45691		DPP3	1.28944
STK17A	1.45632		ZNF468	1.28846
ISCU	1.45585		NMI	1.28673
SUDS3	1.45558		FAM84B	1.28567
UEVLD	1.45451		CPSF3	1.28547
MLKL	1.45378		NT5E	1.28478
CA9	1.45166		ZNF551	1.28442
MRPL27	1.45086		FEM1C	1.28386
ZNF189	1.45047		PAAF1	1.28357
SIAH2	1.44944		LYNX1	1.28343
CASP1	1.44915		PLCG1	1.28219
AGPAT1	1.44807		HCG11	1.28214
SLX4	1.44663		MAPK8	1.28179
LOC727896	1.44628		ARMC8	1.28019
RPS6KA4	1.44434		TIPARP	1.2795
LOC100506686	1.44428		PPP1R15A	1.2775
IST1	1.44389		FAM125B	1.2768
RMI1	1.44349		PELI3	1.27542
LOC729678	1.44231		HERC4	1.27521
EIF2C2	1.4417		PVT1	1.2739
KNTC1	1.44109		GOSR2	1.2722
TOMM34	1.44107		BCL2L1	1.26986
FUT10	1.43982		CIT	1.26344
RHOBTB3	1.43904		C2orf69	1.26231
ATMIN	1.43711		ZNF23	1.25945
LRRC8E	1.43652		PPP1R9B	1.25856
PDGFC	1.43596		RUNX1	1.25843
SMOX	1.43587		C12orf5	1.25815
RARS2	1.43499		LOC440434	1.25784
HMGN4	1.43472		ZNF256	1.25696
BICD2	1.43427		NISCH	1.25423
SNORD88B	1.43253		PABPC3	1.25357
VEZF1	1.43158		DLGAP4	1.25183
CDK5RAP1	1.43038		CCDC14	1.25041
DYNLT3	1.43022		ZFAND1	1.25014
ZNF783	1.42808		HSP90AB2P	1.24963
USP1	1.42761		MLXIP	1.2496
KSR1	1.42684		PFKP	1.24958
ATAD5	1.42568		PLS3	1.24947
HNRNPH2	1.42531		PSMD3	1.24944
MPHOSPH6	1.42507		MED7	1.24918
ASXL1	1.42497		MSH6	1.24917
SPAG1	1.42399		PSMD6	1.24643
ZNF426	1.42228		C5orf15	1.2433
MPDZ	1.42089		RAB35	1.24154
OGFR	1.42055		ZNF331	1.23841
TADA3	1.41954		CHORDC1	1.23693
SERPINH1	1.41926		OS9	1.23674
CDC27	1.41726		LPCAT4	1.23431
RGPD3	1.41682		PABPC1	1.23329
CCDC138	1.41651		CCDC165	1.23262
SLPI	1.41642		C5orf30	1.23073
MIR621	1.4162		SPC25	1.23014
ENDOV	1.41608		YWHAB	1.22901
IQCK	1.41409		CCDC99	1.22849
POU2F1	1.4111		RASAL2	1.22824
CC2D2A	1.40978		RAVER1	1.22762
MBOAT1	1.4096		SLC46A1	1.22662
CCNB1	1.4096		TSEN34	1.22497
HOOK3	1.40909		SAMD4B	1.22481
PKN2	1.40895		SYS1	1.22448
TSEN2	1.40876		BCL7A	1.22286
SLC23A2	1.40684		ARHGAP21	1.22277
CDCA2	1.40654		PDE7A	1.22152
LHX4	1.40623		IL13RA1	1.22025
CHST3	1.4059		TMEM131	1.21956
MKS1	1.40477		PLAGL2	1.21899
TRAF6	1.40392		CHMP4C	1.21896
C8orf83	1.4029		RPS27L	1.2179
DYNC2LI1	1.40235		THYN1	1.21754
FNTA	1.39955		NUP37	1.21753
RASSF5	1.39937		MTMR9	1.21629
SHMT1	1.397		RAB27A	1.21588
ZNF808	1.39694		C8orf38	1.21548
MAP7D3	1.39506		ZNF778	1.21532
LYAR	1.39479		REXO2	1.21527
C20orf20	1.39335		TTC23	1.21446
ZNF197	1.39041		FAM50A	1.21426
NUDT19	1.38832		MALT1	1.21409
RPGRIP1L	1.38813		VBP1	1.21344
P4HA2	1.388		PHF1	1.21265
ZNF20	1.38794		UBE2E3	1.21197
FBXO3	1.38599		CCNG1	1.2111
TEAD1	1.38589		CFL2	1.20934
DHX35	1.38556		USP10	1.20759
CARHSP1	1.38546		ZNF268	1.20719
CPM	1.38505		PRKD2	1.20697
MLF1	1.38498		SUZ12	1.20582
BHLHE40	1.38495		UNG	1.20506
RNASEH2B	1.38381		LPIN3	1.20378
TTC26	1.38363		DNM1L	1.20315
QDPR	1.38276		UBE2A	1.203
C1orf133	1.38212		CEP164	1.20225
OPTN	1.38102		CDKN2AIPNL	1.1991
TONSL	1.38047		TCEAL4	1.19842
DTX3L	1.37957		DPM2	1.19633
TRIM44	1.3789		PEX16	1.19506
ASTE1	1.37831		RBFOX2	1.19479
VIM	1.378		GBE1	1.1943
CENPI	1.3771		CSNK2A2	1.19302
QTRTD1	1.37623		PIP4K2B	1.19228
CYB5B	1.37543		E2F4	1.19175
THSD1P1	1.3737		TCEAL1	1.19169
FAM122B	1.37261		CACYBP	1.19066
DNAJC24	1.37198		SHQ1	1.19022
TMEM14A	1.37167		ZNF32	1.18973
NEDD4L	1.37072		COMMD9	1.18938
SELT	1.37061		SMTN	1.18926
TSC22D2	1.37049		TOP1MT	1.1885
EXTL2	1.36819		GCN1L1	1.18743
SAYSD1	1.36784		EPG5	1.18649
VEGFC	1.36717		SRSF9	1.18615
MPG	1.36654		CNPY3	1.18583
CSGALNACT1	1.36505		APPBP2	1.18583
WWTR1	1.3626		ANKRD11	1.18555
ZNF841	1.36247		MGAT1	1.18548
YBEY	1.362		COPB1	1.18524
CKLF	1.36166		LAS1L	1.1845
PAOX	1.36026		PTGES	1.18334
LOC100506649	1.35958		C17orf75	1.18302
HSP90AB1	1.35935		LOC642852	1.18286
PLSCR3	1.35868		MAGED1	1.18263
ZNF192	1.35863		TRIM8	1.18123
B3GALTL	1.35829		QSOX2	1.17981
C1orf54	1.35817		SLC35B3	1.17842
HSPE1	1.35705		LDHB	1.1773
RBMS2	1.35695		SGOL2	1.17674
C18orf56	1.35679		TGFBI	1.17629
LOC286467	1.35376		PARS2	1.1754
LOC728758	1.35366		ANP32B	1.17485
RPP30	1.3533		ALDH16A1	1.17481
UBQLN2	1.35293		LOC100130331	1.17441
UBE2Z	1.35278		AGPAT6	1.17426
PRR22	1.35265		ITSN1	1.17419
AHCY	1.35214		C11orf68	1.17369
HSP90AB3P	1.35018		GRHL2	1.17355
SPTY2D1	1.34965		RAB28	1.17337
SCCPDH	1.34965		NARG2	1.17232
C14orf45	1.34953		ANKRD50	1.16996
PTPMT1	1.34937		C11orf24	1.16773
TEFM	1.34897		TCF19	1.16684
CKAP2L	1.34895		CXorf38	1.16551
ERLIN1	1.34751		TRIM16L	1.16544
NFKBID	1.34689		CSTF2	1.1654
SNF8	1.34595		C8orf42	1.16535
SNORA70	1.34554		MRPS10	1.16426
F3	1.34506		HAUS7	1.16371
PRDX6	1.34483		ZFYVE27	1.16326
LOC541471	1.3446		TRIM37	1.1631
ZNF674	1.34264		UTP18	1.16183
SPIN4	1.34122		CSTB	1.16002
PYCR2	1.34064		ZCCHC6	1.15946
MCFD2	1.3405		MED13	1.15922
ZFAND2A	1.34021		METRN	1.15732
DIAPH2	1.33995		SNORD96A	1.15355
FANCA	1.33977		JOSD1	1.15316
WDR82	1.33975		U2AF1	1.15278
SLC20A1	1.33921		CD59	1.1502
BTRC	1.33882		TTC1	1.15019
STK4	1.33868		PBRM1	1.14909
N6AMT2	1.33868		LASP1	1.14817
GSDMD	1.33849		C16orf80	1.1475
UBLCP1	1.33626		METTL15	1.14652
DGKQ	1.33411		SUV39H1	1.14593
LRRCC1	1.33401		PLOD2	1.14559
HEBP1	1.33389		USP32	1.14543
CCDC28B	1.33355		MOB3C	1.14535
LLPH	1.33327		CAMKK2	1.14474
CPNE1	1.33175		C20orf111	1.14328
RAP2B	1.33139		ERI1	1.1424
SPIN1	1.32913		LIMA1	1.14177
KCNMB3	1.32867		NPEPPS	1.14151
KIAA1377	1.32859		USF1	1.14141
IL28RA	1.32678		SQRDL	1.14101
HENMT1	1.3259		PRDM4	1.1398
PLEKHA3	1.32509		SLC39A3	1.13975
SNORD2	1.32474		HAUS1	1.13963
GLI4	1.32318		SOD1	1.13788
ZNF26	1.32156		BUB1	1.13407
NOSIP	1.31996		CCDC104	1.13382
ZNF264	1.31973		MYBL2	1.13252
TAF1C	1.31882		PRMT3	1.13173
PRICKLE3	1.31794		PDCL	1.13062
GTF2H3	1.31794		HSDL2	1.13003
SLC2A6	1.31794		ZHX3	1.12882
DNAJB6	1.31721		MOCOS	1.12581
BBIP1	1.31628		PNPO	1.12571
CASK	1.31567		MAP7D1	1.12461
MITD1	1.31562		TMEM203	1.12287
C1orf201	1.31555		ZNF600	1.12272
SDC4	1.31545		POLR2K	1.12052
ZBTB12	1.31372		MGC2752	1.11901
TPD52L2	1.31339		UTP15	1.11895
FAR1	1.31164		AFAP1	1.11873
DDX52	1.31066		TRIM35	1.11851
SNHG9	1.3104		ARPC5L	1.11785
DNMT1	1.31015		AP1G1	1.11768
HARBI1	1.31002		IRAK1	1.11755
PWP1	1.30995		FGD3	1.1169
ZNF670	1.30982		ORC3	1.11688
ANKRD42	1.30868		CCT2	1.1142
PPPDE1	1.30833		RRM2B	1.11126
TMEM154	1.30809		SLC44A1	1.11081
TMEM61	1.30788		INPP4A	1.10962
DENR	1.30754		DDX47	1.10957
ZNF354A	1.3055		C11orf82	1.10763
TCP11L2	1.30522		NAE1	1.10718
TMEM52	1.30512		RAPH1	1.10653
TNFRSF10B	1.30464		PTTG1	1.10531
ACTN1	1.30213		EIF4EBP1	1.10493
METTL23	1.29987		YWHAQ	1.10317
CCDC93	1.29879		KDM2B	1.10297
ITPRIP	1.2984		DCAF13	1.10275
NCOR1P1	1.29747		IER5	1.10246
FNBP1	1.29689		STX17	1.10234
SLC38A9	1.29513		PTRH2	1.10152
PELO	1.29453		KLF16	1.10004
FLOT2	1.29342		MAPK9	1.09993
SEC14L1	1.29195		PDPR	1.09991
HYLS1	1.2898		ZNF45	1.0997
DPP3	1.28944		RBBP8	1.09854
ZNF468	1.28846		WDR85	1.09751
ZNF181	1.288		DNTTIP1	1.09592
NMI	1.28673		USP28	1.09583
NPHP3-ACAD11	1.28638		PDE12	1.09571
FAM84B	1.28567		DNAJB4	1.09501
CPSF3	1.28547		ADRM1	1.09362
NT5E	1.28478		AEN	1.09313
ZNF551	1.28442		NCBP1	1.09098
FEM1C	1.28386		APOO	1.08979
PAAF1	1.28357		NASP	1.08898
LYNX1	1.28343		FDFT1	1.08769
TTBK2	1.2822		EXOC7	1.08744
PLCG1	1.28219		DDX1	1.08567
HCG11	1.28214		SLC36A4	1.08491
MAPK8	1.28179		SKP1	1.08361
MIRLET7D	1.28083		E2F8	1.08256
ARMC8	1.28019		NEK9	1.08017
TIPARP	1.2795		WHSC1	1.07972
TSTD2	1.27861		SPAG9	1.07924
PPP1R15A	1.2775		COIL	1.07917
CSPG5	1.2774		FAHD2A	1.0782
FAM125B	1.2768		HSPH1	1.07637
PELI3	1.27542		TMOD3	1.07581
HERC4	1.27521		SPG20	1.07575
MIR3648	1.27398		TERF2	1.07563
PVT1	1.2739		C12orf49	1.07074
ZNF224	1.27291		ZNF706	1.06624
GOSR2	1.2722		MCM2	1.06451
ORAI2	1.27217		RSU1	1.06441
BCL2L1	1.26986		CACNB1	1.06405
MFAP2	1.26844		DERA	1.06324
HIST1H1E	1.26753		SH3BGRL3	1.0627
LOC339803	1.26671		CMTM6	1.06205
ZXDA	1.26377		TNFRSF12A	1.06197
CIT	1.26344		NDC80	1.06187
C2orf69	1.26231		NCK1	1.06187
MKRN2	1.26029		MFHAS1	1.06022
CHRNB1	1.25988		PSMG1	1.05956
ZNF23	1.25945		SNORD59A	1.05848
C6orf162	1.25867		SNTA1	1.05806
PPP1R9B	1.25856		LMAN2L	1.05758
RUNX1	1.25843		FAM96B	1.05589
C12orf5	1.25815		EIF3M	1.05528
LOC440434	1.25784		HOMER3	1.05501
ZNF256	1.25696		CHD7	1.05361
NISCH	1.25423		ZNF614	1.05357
PABPC3	1.25357		VHL	1.05207
ADPRHL1	1.2527		MPZL1	1.05095
DLGAP4	1.25183		RNF219	1.04954
CCDC14	1.25041		NEK6	1.04934
ZFAND1	1.25014		C8orf33	1.04908
HSP90AB2P	1.24963		GALNT11	1.048
MLXIP	1.2496		ATP6V1A	1.04732
PFKP	1.24958		RRM2	1.04631
PLS3	1.24947		PSMC3	1.0461
PSMD3	1.24944		SVIP	1.04599
MED7	1.24918		C3orf39	1.04536
MSH6	1.24917		PBX2	1.0433
PSMD6	1.24643		RRP36	1.0433
PTTG3P	1.24537		CASP6	1.04256
C5orf15	1.2433		CREG1	1.04116
HSP90AB4P	1.24303		FARP1	1.03772
RAB35	1.24154		GTF2B	1.03702
ZNF519	1.24144		PABPC4	1.03686
NIP7	1.23957		DHX40	1.03543
ZNF331	1.23841		POFUT1	1.03241
FOSB	1.23694		TFE3	1.0321
CHORDC1	1.23693		ABI2	1.03074
OS9	1.23674		ADD1	1.03067
LOC100125556	1.23471		NF1	1.02817
LPCAT4	1.23431		VAMP3	1.02803
PABPC1	1.23329		DIABLO	1.0262
CCDC165	1.23262		CYB5R4	1.02589
C14orf149	1.23206		SCAMP4	1.02442
C5orf30	1.23073		EPN2	1.02396
SPC25	1.23014		SH3BP1	1.02378
YWHAB	1.22901		EHMT2	1.02359
CCDC99	1.22849		NQO1	1.02302
ZNF662	1.22833		ZNF525	1.02172
RASAL2	1.22824		HNRPDL	1.02089
RAVER1	1.22762		MAPKAPK3	1.02085
CCDC77	1.22738		PPP4R1	1.0168
IFT88	1.22665		KIF20B	1.01675
SLC46A1	1.22662		HTT	1.01583
TSEN34	1.22497		GTF2F1	1.01545
SAMD4B	1.22481		NEDD9	1.01537
SYS1	1.22448		API5	1.01493
ZFAND4	1.2243		HMOX1	1.01472
BCL7A	1.22286		ZNF512	1.0124
ARHGAP21	1.22277		WFS1	1.01128
FAM86FP	1.22274		RGMB	1.01115
RDM1	1.2222		TACC3	1.01039
PDE7A	1.22152		POMP	1.01038
TUBD1	1.22033		RFC1	1.00993
IL13RA1	1.22025		TSPAN6	1.00889
TMEM131	1.21956		ELK1	1.00678
PLAGL2	1.21899		MAPK14	1.00538
CHMP4C	1.21896		HSPB11	1.00362
HSPA2	1.21861		FRS2	1.00323
RPS27L	1.2179		LAPTM4B	1.00306
THYN1	1.21754		UHRF1	1.00299
NUP37	1.21753		HMGN2	1.0025
MTMR9	1.21629		ZNF639	1.00148
RAB27A	1.21588		GIT2	1.0011
C8orf38	1.21548		GSK3B	1.00072
ZNF778	1.21532		B4GALT3	1.00035
REXO2	1.21527		MLL3	-1.00115
TTC23	1.21446		ESYT2	-1.0015
FAM50A	1.21426		MARS	-1.00198
MALT1	1.21409		OPA1	-1.00204
CYB5D1	1.21381		USP47	-1.00224
VBP1	1.21344		YY1	-1.00319
PHF1	1.21265		SNAP23	-1.00352
SNORD80	1.21247		LRRC1	-1.00356
UBE2E3	1.21197		TRAF3	-1.00532
CCNG1	1.2111		COPB2	-1.00595
DOLK	1.21005		HR	-1.00636
CFL2	1.20934		VKORC1L1	-1.00666
KIAA1530	1.20767		NAP1L4	-1.00764
USP10	1.20759		WDR55	-1.00775
ZNF268	1.20719		MKKS	-1.00846
PRKD2	1.20697		ZYG11B	-1.00909
SUZ12	1.20582		ALG6	-1.00912
UNG	1.20506		HECTD3	-1.01114
PROCR	1.20506		BBS2	-1.012
IFNGR2	1.20456		CLDN12	-1.0128
ABHD14A	1.20422		HSPA9	-1.01347
LPIN3	1.20378		UBE3A	-1.01372
DNM1L	1.20315		KIAA0319L	-1.01426
UBE2A	1.203		DDX24	-1.01437
CEP164	1.20225		SQLE	-1.01631
METTL21A	1.20058		PIK3C2A	-1.01787
C17orf61-PLSCR3	1.19999		MRPL42	-1.01798
CDKN2AIPNL	1.1991		TGDS	-1.01908
RAB40B	1.19881		ICK	-1.0199
TCEAL4	1.19842		ZBTB41	-1.02134
PRKRA	1.19687		CHD9	-1.02167
KRT6A	1.19682		RAB40C	-1.0224
DPM2	1.19633		GPR108	-1.02246
PEX16	1.19506		CHCHD1	-1.02312
RBFOX2	1.19479		PHC3	-1.02341
GBE1	1.1943		DNAJB12	-1.02466
CSNK2A2	1.19302		MTERF	-1.02721
LOC100131067	1.19256		BAZ1A	-1.02803
DOM3Z	1.19239		USP6NL	-1.02981
PIP4K2B	1.19228		C1orf52	-1.03061
E2F4	1.19175		OTUD7B	-1.03198
TCEAL1	1.19169		ZMIZ2	-1.03314
CACYBP	1.19066		RNH1	-1.03407
SHQ1	1.19022		KIAA1797	-1.03632
ZNF32	1.18973		ADORA1	-1.0367
FAAH2	1.18967		MOB3B	-1.03678
ZNF137P	1.18961		RABEP1	-1.03713
COMMD9	1.18938		RASA3	-1.0388
SMTN	1.18926		IDH3B	-1.03923
TTI2	1.18905		SLC25A43	-1.04073
CIDECP	1.18866		TMEM129	-1.04117
TOP1MT	1.1885		MTHFD2	-1.04134
GCN1L1	1.18743		TRMT61A	-1.04268
UBE2F-SCLY	1.18697		HK1	-1.04331
EPG5	1.18649		MRS2	-1.04411
SRSF9	1.18615		RPL5	-1.0445
CNPY3	1.18583		NOMO2	-1.04523
APPBP2	1.18583		C21orf33	-1.04657
ANKRD11	1.18555		C14orf166	-1.04713
MGAT1	1.18548		GPAA1	-1.04775
COPB1	1.18524		TCEB1	-1.04922
LAS1L	1.1845		PDCD6	-1.04936
PTGES	1.18334		TALDO1	-1.04946
C17orf75	1.18302		HYOU1	-1.05045
LOC642852	1.18286		VEGFA	-1.05106
MAGED1	1.18263		BCL7B	-1.05159
TRIM8	1.18123		INTS1	-1.05162
DEF8	1.18123		ACVR1B	-1.05243
LOC100132724	1.18023		REPIN1	-1.05266
QSOX2	1.17981		ID1	-1.05325
SLC35B3	1.17842		MYC	-1.05337
LHX6	1.17774		HIVEP1	-1.05496
LDHB	1.1773		SHROOM3	-1.05543
SGOL2	1.17674		DNAJC19	-1.05577
TGFBI	1.17629		MUS81	-1.05628
PARS2	1.1754		COX7B	-1.0589
ANP32B	1.17485		RALA	-1.05897
ALDH16A1	1.17481		INTS12	-1.05936
LOC100130331	1.17441		EEF2K	-1.05967
AGPAT6	1.17426		TRABD	-1.06077
ITSN1	1.17419		CDK17	-1.06103
LIME1	1.17415		GALNT6	-1.06132
C11orf68	1.17369		UQCRH	-1.06143
GRHL2	1.17355		ATP5A1	-1.06171
RAB28	1.17337		NOMO1	-1.063
NARG2	1.17232		FTSJ2	-1.06451
HIST1H2BF	1.17216		RABIF	-1.0653
C8orf37	1.17103		PHLPP1	-1.06547
ANKRD50	1.16996		TM9SF2	-1.06627
C11orf24	1.16773		PAPOLA	-1.06644
TCF19	1.16684		VWA1	-1.06702
CXorf38	1.16551		ETAA1	-1.06722
TRIM16L	1.16544		PLD2	-1.06741
CSTF2	1.1654		ZKSCAN5	-1.06847
C8orf42	1.16535		HADH	-1.0689
MRPS10	1.16426		KIAA1522	-1.06964
HAUS7	1.16371		KRTCAP2	-1.07093
C1orf112	1.16348		NOTCH2NL	-1.07126
ZFYVE27	1.16326		NSUN2	-1.07134
TRIM37	1.1631		TMEM106B	-1.07138
UTP18	1.16183		AP1AR	-1.07207
LYSMD4	1.16117		UGGT1	-1.0726
CSTB	1.16002		ARFGEF2	-1.07323
ZCCHC6	1.15946		COG2	-1.07376
MED13	1.15922		S100A6	-1.07397
DCP1B	1.15874		ZNF678	-1.07433
ZMYM3	1.15862		SPCS3	-1.0747
LRFN3	1.15804		RAP1GDS1	-1.07735
METRN	1.15732		PPIA	-1.07757
TEX9	1.15497		RPL3	-1.07788
SNORD96A	1.15355		WBSCR16	-1.07871
JOSD1	1.15316		VPS35	-1.08069
U2AF1	1.15278		ATG4C	-1.08101
DNAL4	1.15154		BAG5	-1.08121
CDYL2	1.15085		CPSF2	-1.08125
USP27X	1.15039		MRPL32	-1.08199
OSBP2	1.1503		COPS6	-1.08251
CD59	1.1502		C5orf22	-1.08293
TTC1	1.15019		ZNF185	-1.08318
PBRM1	1.14909		NRAS	-1.0836
LASP1	1.14817		SYPL1	-1.08432
C16orf80	1.1475		ZBED4	-1.08438
TBRG1	1.14665		RPN2	-1.0853
METTL15	1.14652		ANXA4	-1.08542
SUV39H1	1.14593		LIMK2	-1.08671
PLOD2	1.14559		GNB4	-1.08726
USP32	1.14543		BRD1	-1.0882
MOB3C	1.14535		PSD4	-1.08849
CAMKK2	1.14474		BTF3L4	-1.08913
FAM86DP	1.14407		HIRIP3	-1.08923
LHFP	1.1439		HEATR5B	-1.09093
C20orf111	1.14328		TPM4	-1.09221
ERI1	1.1424		PDHB	-1.09235
LIMA1	1.14177		NDE1	-1.09252
NPEPPS	1.14151		CDC42BPB	-1.09379
USF1	1.14141		RAD50	-1.0945
SQRDL	1.14101		TMEM55B	-1.09459
LIMS3	1.14086		AURKAIP1	-1.09468
SGK494	1.14002		ACSS2	-1.09555
PRDM4	1.1398		NTN4	-1.09597
SLC39A3	1.13975		C20orf72	-1.09641
HAUS1	1.13963		RNF31	-1.0988
SOD1	1.13788		ZMYM4	-1.09915
DOCK6	1.13739		SDHAP2	-1.0993
CTPS2	1.1372		GAS2L1	-1.09976
PPT2	1.13532		IL1RAP	-1.10067
GUCA1B	1.1352		RASSF1	-1.10171
CCDC39	1.13449		ORC5	-1.10173
BUB1	1.13407		GOLPH3L	-1.10199
CCDC104	1.13382		2017-09-15	-1.10208
RAD51D	1.13352		ERBB3	-1.10247
KIAA0753	1.13313		NT5C3	-1.10327
MYBL2	1.13252		MEIS2	-1.10387
PRMT3	1.13173		ETFA	-1.10393
ERCC6L	1.13137		PDSS2	-1.10397
PDCL	1.13062		PAWR	-1.10539
TMEM17	1.1301		NSMCE2	-1.10613
HSDL2	1.13003		LARS	-1.10615
FANK1	1.12929		ACADVL	-1.10644
ZHX3	1.12882		HIAT1	-1.10647
C15orf40	1.12699		FLOT1	-1.10649
MOCOS	1.12581		MFAP3	-1.10654
PNPO	1.12571		PVRL2	-1.107
SRR	1.12514		ADCK3	-1.10721
KDELC1	1.12483		COG3	-1.10807
MAP7D1	1.12461		GALE	-1.10925
PLA2G4C	1.12444		RBCK1	-1.11226
TMEM203	1.12287		SH2D4A	-1.11241
ZNF600	1.12272		PYGO2	-1.11317
POLR2K	1.12052		NAGK	-1.11669
FAM161A	1.12019		TMED5	-1.1167
RPL23AP53	1.12001		MAP3K5	-1.12102
MGC2752	1.11901		ZNF33B	-1.12218
UTP15	1.11895		SNX4	-1.12317
AFAP1	1.11873		ATP6V1B2	-1.12428
MED31	1.11853		ACBD5	-1.12483
TRIM35	1.11851		MAP3K4	-1.12544
ARPC5L	1.11785		SIKE1	-1.1255
AP1G1	1.11768		COPA	-1.12577
IRAK1	1.11755		PPM1A	-1.12637
FGD3	1.1169		CYB561D1	-1.12741
ORC3	1.11688		SNORD97	-1.12835
RECQL	1.11531		SSU72	-1.12872
CCT2	1.1142		ARF6	-1.12876
NIPAL2	1.11414		CAMK2G	-1.12952
ZFP112	1.11369		COMMD10	-1.12953
BAGE5	1.11216		PAPD5	-1.13088
KIAA1704	1.11163		C11orf2	-1.13149
RRM2B	1.11126		GPX4	-1.13206
SLC44A1	1.11081		POLM	-1.13238
ZNF780B	1.10986		DLST	-1.13357
INPP4A	1.10962		PITX1	-1.13359
DDX47	1.10957		GOLGA5	-1.13463
GUSBP4	1.10857		C14orf133	-1.13496
C11orf82	1.10763		MARK2	-1.13522
NAE1	1.10718		GLTPD1	-1.1354
RAPH1	1.10653		MDM4	-1.13556
LOC100506540	1.1065		PRAF2	-1.13564
LOC728024	1.10581		VPS54	-1.13595
MEA1	1.1054		TRAP1	-1.13632
PTTG1	1.10531		EPB41L4B	-1.13682
EIF4EBP1	1.10493		PRCC	-1.13689
PHOSPHO2	1.10446		BAZ1B	-1.13689
YWHAQ	1.10317		SLC39A6	-1.13719
LOC401588	1.10308		GLTSCR2	-1.13727
KDM2B	1.10297		BCAS2	-1.13861
DCAF13	1.10275		CAP2	-1.13868
SCARNA7	1.1025		RPL19P12	-1.13918
IER5	1.10246		CCDC109B	-1.14034
STX17	1.10234		PIGO	-1.14115
PTRH2	1.10152		EIF4EBP2	-1.14127
LMCD1	1.10141		POT1	-1.14129
PPOX	1.10019		SAMD4A	-1.14195
KLF16	1.10004		CSGALNACT2	-1.14216
MAPK9	1.09993		NFKBIA	-1.14444
PDPR	1.09991		GATAD1	-1.14671
ZNF45	1.0997		VPS13D	-1.14763
SP140L	1.09866		TTC5	-1.14793
RBBP8	1.09854		DDR1	-1.14805
LRRC37B	1.09821		TAF13	-1.14932
WDR85	1.09751		C12orf57	-1.15003
CTXN1	1.09742		C7orf43	-1.15126
C16orf59	1.09703		ATP13A1	-1.15144
DNTTIP1	1.09592		CAMSAP3	-1.15286
USP28	1.09583		SLC31A2	-1.15359
PDE12	1.09571		CSNK1A1L	-1.15452
ZNF354B	1.09562		LRRC41	-1.15493
DNAJB4	1.09501		DDX56	-1.15571
ADRM1	1.09362		PNKP	-1.15578
CHAD	1.09335		SELO	-1.15628
AEN	1.09313		TXNDC5	-1.15643
SNORA64	1.09254		F2RL1	-1.15741
C11orf49	1.0924		POMT2	-1.1585
ZNF416	1.09148		AKT1	-1.15894
NCBP1	1.09098		DHCR7	-1.15909
IKBKG	1.09089		HIGD2A	-1.15988
LSM6	1.09006		YBX2	-1.1616
APOO	1.08979		LARP1B	-1.16208
CCDC24	1.08908		SNX18	-1.16299
NASP	1.08898		NDUFS1	-1.1637
ZKSCAN3	1.08788		DIS3L2	-1.16502
FDFT1	1.08769		GIGYF1	-1.16604
ZNF816	1.08763		ZNF444	-1.16662
EXOC7	1.08744		SLC2A8	-1.16772
DDX1	1.08567		DANCR	-1.16897
SLC36A4	1.08491		MAP7	-1.1691
GSTA4	1.08474		SPATS2	-1.17111
TP53I3	1.08414		TMEM63A	-1.17171
ACADSB	1.0839		ARPC1A	-1.17221
SKP1	1.08361		DSCC1	-1.17314
ZNF559	1.08307		NDUFA2	-1.17385
FAM127C	1.08278		LARGE	-1.17426
E2F8	1.08256		NAV2	-1.17589
MIR589	1.08046		TULP4	-1.17596
NEK9	1.08017		TEP1	-1.17667
WHSC1	1.07972		PPIL2	-1.1772
SPAG9	1.07924		SLC27A5	-1.17806
COIL	1.07917		ADRBK1	-1.17834
FAHD2A	1.0782		ARID4A	-1.17853
MTRNR2L10	1.0767		MICU1	-1.1802
FADS3	1.07661		GOT1	-1.18021
HSPH1	1.07637		CDC42SE1	-1.1809
TMOD3	1.07581		EIF2D	-1.18091
SPG20	1.07575		TBC1D7	-1.18216
TERF2	1.07563		CCNL2	-1.18222
PIGL	1.07418		FAM35A	-1.18228
C7orf13	1.07352		C1GALT1	-1.18267
BIN3	1.0734		TNRC18	-1.18276
ZNF230	1.07259		NFYC	-1.18304
ZNF584	1.07215		EPB41L5	-1.18385
C12orf49	1.07074		RDH11	-1.18395
MIER2	1.07051		TXNDC11	-1.18441
LOC100506046	1.07006		NPDC1	-1.18609
ECHDC3	1.07		NR2F6	-1.18613
ZNF124	1.06998		GRPEL2	-1.18684
MIR4701	1.06726		KIAA1737	-1.18724
MGMT	1.06707		DOCK3	-1.18751
ZNF673	1.06652		TIFA	-1.18773
ZNF706	1.06624		HMG20B	-1.18981
MCM2	1.06451		AGFG2	-1.18994
RSU1	1.06441		GBAS	-1.19363
CACNB1	1.06405		LRRC40	-1.19364
DERA	1.06324		R3HDM2	-1.19366
SH3BGRL3	1.0627		YWHAG	-1.19377
NOSTRIN	1.06222		VANGL1	-1.19451
CMTM6	1.06205		NSF	-1.19468
TNFRSF12A	1.06197		TSC22D4	-1.19505
NDC80	1.06187		CAPN2	-1.1962
NCK1	1.06187		TEX264	-1.19634
IMMP1L	1.06089		SPSB3	-1.19655
MFHAS1	1.06022		AZI2	-1.1967
DUS2L	1.05973		CDAN1	-1.19688
PSMG1	1.05956		DAP3	-1.19849
SNORD59A	1.05848		PEX13	-1.19861
LOC644961	1.05814		RBBP9	-1.19914
SNTA1	1.05806		TMEM205	-1.19997
LMAN2L	1.05758		SCAMP3	-1.20044
OGFRL1	1.05591		RPL22	-1.2013
FAM96B	1.05589		NDFIP1	-1.20224
EIF3M	1.05528		RABGAP1L	-1.2024
PTK6	1.05506		HSBP1L1	-1.20246
HOMER3	1.05501		ZNF768	-1.20324
B9D1	1.05475		BECN1	-1.20805
TMEM5	1.05473		DLAT	-1.20827
CHD7	1.05361		UQCRC2	-1.20926
ZNF614	1.05357		LRRC57	-1.21003
VHL	1.05207		MFSD1	-1.21036
MPZL1	1.05095		TCTA	-1.21051
FLJ23867	1.0502		ATPAF1	-1.21067
GPR161	1.05006		KIAA1467	-1.21084
RNF219	1.04954		THBS1	-1.21143
NEK6	1.04934		MRPS22	-1.21168
C8orf33	1.04908		IRF2BP2	-1.21269
GALNT11	1.048		CAMTA2	-1.21389
SNORD76	1.04784		GOLPH3	-1.21414
PRKAR1B	1.04761		PPIAL4G	-1.21482
ATP6V1A	1.04732		APOPT1	-1.21576
TSPAN31	1.04684		SLC38A1	-1.21593
MARK1	1.04667		VPS52	-1.21645
RRM2	1.04631		ETHE1	-1.21658
ZNF225	1.04628		SNAPIN	-1.21698
PSMC3	1.0461		RPL39L	-1.21831
SVIP	1.04599		RHOG	-1.21947
ZNF253	1.04566		TOLLIP	-1.21977
C3orf39	1.04536		GPATCH4	-1.22101
ZNF558	1.04471		LOC100093631	-1.22398
CWC25	1.04435		ZNF295	-1.22437
LOC100306951	1.04425		PTPN9	-1.22446
PBX2	1.0433		CTIF	-1.22582
RRP36	1.0433		AMPD2	-1.22799
CASP6	1.04256		ALG12	-1.22861
CAPRIN2	1.04202		SLC29A2	-1.22917
ZNF213	1.04141		VDAC2	-1.22918
CREG1	1.04116		ILF2	-1.23015
ZNF502	1.04115		CHMP4A	-1.23067
INTS2	1.041		TIMM17A	-1.23095
PPP1R21	1.041		NDUFAF1	-1.23114
PPM1D	1.04053		ASMTL	-1.23151
BBS10	1.03872		SP6	-1.2316
ZNF134	1.03831		ETV6	-1.23169
THAP10	1.0383		NEMF	-1.23216
SMYD3	1.03816		SLC25A10	-1.23274
TMC4	1.03778		VARS2	-1.23277
FARP1	1.03772		PXDC1	-1.23296
GTF2B	1.03702		SOS1	-1.23311
PABPC4	1.03686		TANC2	-1.23324
EID3	1.03656		FBXO28	-1.23358
ERICH1	1.03594		SLC35A3	-1.23495
GPSM1	1.03551		EIF4A3	-1.23544
DHX40	1.03543		HEXB	-1.23615
POFUT1	1.03241		PVRL1	-1.23663
TFE3	1.0321		ABLIM1	-1.23763
CCDC53	1.03118		SUOX	-1.23776
C6orf57	1.03112		MXD1	-1.23904
POGLUT1	1.03087		MED30	-1.23913
JAG2	1.0308		CDR2	-1.23925
ABI2	1.03074		CYP1A1	-1.23972
ADD1	1.03067		CLASP2	-1.23976
MOSPD1	1.0298		AES	-1.24037
HPS1	1.0297		RTN3	-1.241
LINC00476	1.02932		ZBTB48	-1.24191
TP53I13	1.02888		USP46	-1.2426
NF1	1.02817		NFIB	-1.24349
MIR22HG	1.02816		PDCD4	-1.24582
VAMP3	1.02803		DBT	-1.2472
ZNF418	1.02747		PMVK	-1.24822
MIR3687	1.02732		STT3B	-1.24914
DIABLO	1.0262		KIAA1147	-1.24975
CYB5R4	1.02589		UBQLN4	-1.25055
SDCBP2	1.02538		TRIM56	-1.25174
PRR24	1.02526		VPS41	-1.25217
MIR600	1.02479		NUMB	-1.25269
SCAMP4	1.02442		DBF4	-1.25357
EPN2	1.02396		ATP5S	-1.25368
SH3BP1	1.02378		PTAFR	-1.25386
EHMT2	1.02359		TMEM57	-1.25496
NQO1	1.02302		MYLIP	-1.25508
ZNF525	1.02172		LYPD3	-1.2551
HNRPDL	1.02089		TSSC4	-1.25515
MAPKAPK3	1.02085		CDC25B	-1.25551
FAM135A	1.01713		ZNRF3	-1.25594
NR3C2	1.01699		ZRSR2	-1.25696
C6orf1	1.0169		DAD1	-1.25739
PPP4R1	1.0168		FTX	-1.25972
KIF20B	1.01675		MBOAT2	-1.25993
INTS9	1.01633		ZNF692	-1.26126
HTT	1.01583		MMP15	-1.26197
GTF2F1	1.01545		SASS6	-1.26334
HIST1H4E	1.01544		UAP1L1	-1.26386
NEDD9	1.01537		RABAC1	-1.26411
API5	1.01493		HAUS4	-1.26467
HMOX1	1.01472		HMGXB3	-1.26575
HEY1	1.01357		GLB1	-1.26745
GLA	1.01348		DAAM1	-1.26918
C10orf28	1.01329		MRPS16	-1.2698
CD163L1	1.01258		DEGS1	-1.27226
CSPP1	1.01254		MLX	-1.27271
ZBTB49	1.0125		HSPA4L	-1.27291
ZNF512	1.0124		ZNF24	-1.27293
ARL17A,ARL17B	1.01176		DDT	-1.27438
WFS1	1.01128		FRAT2	-1.27494
RGMB	1.01115		FAM149B1	-1.27517
TACC3	1.01039		PLAC2	-1.27521
POMP	1.01038		RRBP1	-1.27555
GBP2	1.01009		LAMTOR2	-1.27594
RFC1	1.00993		IQGAP3	-1.27681
WDR6	1.0096		SREBF2	-1.27761
TSPAN6	1.00889		IRF2	-1.27839
BIVM-ERCC5	1.00813		ACP2	-1.27919
ZNF121	1.00695		YY1AP1	-1.2811
ACAT2	1.00689		BET1	-1.28157
LOC100130093	1.00686		B4GALT1	-1.282
ELK1	1.00678		PPP1R12B	-1.28225
SNORD28	1.00601		LMAN1	-1.28276
MAPK14	1.00538		FAM117B	-1.28485
RTEL1-TNFRSF6B	1.00432		TOP2A	-1.2854
HSPB11	1.00362		PIGK	-1.28615
FRS2	1.00323		IPO9	-1.28715
UNKL	1.00321		MARK3	-1.28915
LAPTM4B	1.00306		TMEM70	-1.2895
UHRF1	1.00299		CSNK1A1	-1.28974
HMGN2	1.0025		G6PD	-1.29123
ZNF639	1.00148		ZMIZ1	-1.29246
PTP4A3	1.00128		TMEM30B	-1.29282
GIT2	1.0011		PIK3C2B	-1.29294
SERF1B	1.00085		C14orf2	-1.2936
ZNF16	1.00083		ENPP4	-1.29425
GSK3B	1.00072		KIF13B	-1.29484
C7orf49	1.0007		PIP5K1A	-1.29605
B4GALT3	1.00035		RALGAPA2	-1.29694
TEF	1.00011		TMEM41B	-1.29975
MLL3	-1.00115		NDST2	-1.29978
ESYT2	-1.0015		RHOC	-1.30115
MARS	-1.00198		CRNKL1	-1.30576
OPA1	-1.00204		TCEANC2	-1.30683
USP47	-1.00224		RAD21	-1.30701
LINC00324	-1.0028		MTF2	-1.30747
MRPL20	-1.00306		TRAM1	-1.30872
SNORD17	-1.0031		NDUFV1	-1.30879
YY1	-1.00319		MICAL2	-1.30926
SNAP23	-1.00352		SHMT2	-1.31088
LRRC1	-1.00356		GNAI3	-1.31114
SPG11	-1.00369		ASAH1	-1.3113
RPS4X	-1.00424		IL17RD	-1.31134
MTMR10	-1.00449		CNNM4	-1.31215
TRAF3	-1.00532		KRCC1	-1.31299
COPB2	-1.00595		PTPRA	-1.31501
HR	-1.00636		PHACTR2	-1.31722
FDPS	-1.00642		AKAP17A	-1.31985
VKORC1L1	-1.00666		KIAA1430	-1.32019
STAG3L4	-1.00692		PLOD3	-1.32134
LOC253039	-1.00696		C7orf42	-1.32175
STAG3L1	-1.00714		SMPD2	-1.32204
SYNE2	-1.00745		PCYOX1	-1.32586
ACAD10	-1.00752		TUFT1	-1.32591
NAP1L4	-1.00764		SCARB1	-1.326
WDR55	-1.00775		C2CD2	-1.32759
MKKS	-1.00846		IBA57	-1.32769
ZYG11B	-1.00909		ACVR1	-1.32834
ALG6	-1.00912		RAB17	-1.32903
STIM2	-1.00973		NFYB	-1.33108
DMTF1	-1.00992		ETFDH	-1.33114
TDRD3	-1.01016		EXOC6	-1.33215
HECTD3	-1.01114		TMED10	-1.33284
BBS2	-1.012		SIPA1L1	-1.33292
CLDN12	-1.0128		SLC4A5	-1.33408
FAM13A	-1.01294		RPSA	-1.33561
CETN3	-1.01307		TMEM109	-1.33579
CBR3	-1.01346		PANK1	-1.33707
HSPA9	-1.01347		PAPD4	-1.33781
UBE3A	-1.01372		ING3	-1.33794
KIAA0319L	-1.01426		TTC17	-1.3384
DDX24	-1.01437		NDUFA13	-1.33881
TRPT1	-1.01559		TSPAN9	-1.33985
RHOBTB2	-1.01564		PQLC3	-1.33985
SQLE	-1.01631		ZNF133	-1.3411
SNORD29	-1.01631		ARID1B	-1.34195
OVCA2	-1.01734		AVL9	-1.34205
SCARNA9	-1.01763		MLPH	-1.34243
PIK3C2A	-1.01787		TMEM56	-1.34344
MRPL42	-1.01798		DCLRE1B	-1.34369
APOE	-1.01815		PDDC1	-1.34518
HEXIM2	-1.01815		TUFM	-1.34588
TGDS	-1.01908		SEC24C	-1.34597
ICK	-1.0199		C10orf32	-1.34609
SARS2	-1.02023		CD81	-1.34713
BRI3	-1.02111		VPS26B	-1.34731
ZBTB41	-1.02134		ST5	-1.34807
CHD9	-1.02167		LANCL2	-1.34894
RAB40C	-1.0224		VPS18	-1.34924
GPR108	-1.02246		TCF7L2	-1.34985
AIMP2	-1.02282		ZDHHC21	-1.34994
CHCHD1	-1.02312		CREB3L2	-1.35097
PHC3	-1.02341		SPNS1	-1.35266
DFFB	-1.02383		SLC50A1	-1.35285
DNAJB12	-1.02466		DPM3	-1.35331
VPS16	-1.02621		ZNF552	-1.35482
NME1-NME2	-1.02632		IGSF8	-1.35484
MTERF	-1.02721		FAM3C	-1.35747
TMEM219	-1.02732		LAD1	-1.35887
BAZ1A	-1.02803		SSX2IP	-1.35972
ITGB6	-1.02915		PRMT6	-1.35986
FAM160A2	-1.02961		FBXL20	-1.35991
USP6NL	-1.02981		PRKCD	-1.35999
CLK2	-1.02994		C11orf58	-1.36069
STARD5	-1.03046		RINT1	-1.36084
C1orf52	-1.03061		MAN2C1	-1.36097
HSP90AA4P	-1.03144		MCCC1	-1.36117
LOC731275	-1.03146		RFX5	-1.36141
OTUD7B	-1.03198		KIAA0391	-1.36175
RBM15	-1.03206		PHKB	-1.36182
FAM134C	-1.03224		RIMS3	-1.36317
ZMIZ2	-1.03314		2017-03-06	-1.36372
RNH1	-1.03407		ATP13A2	-1.36448
C20orf7	-1.03445		E2F2	-1.36588
PRR7	-1.03488		BAIAP2L1	-1.36596
RNF24	-1.03625		NFXL1	-1.3661
KIAA1797	-1.03632		APOA1BP	-1.36655
SIX5	-1.03653		RPLP2	-1.36667
ADORA1	-1.0367		KIAA0240	-1.36682
MOB3B	-1.03678		CCDC76	-1.36784
[truncated: 2,099 more rows]
